# Supplementary material for: Molecular Characterization of the ORF3 and S1 Genes of Porcine Epidemic Diarrhea Virus Non S-INDEL Strains in Seven Regions of China, 2015
Source: PLoS One. 2016 Aug 5;11(8):e0160561. doi: 10.1371/journal.pone.0160561 (PMC4975444; doi:10.1371/journal.pone.0160561)
Supplement: S1 Fig — (TXT) [file pone.0160561.s001.txt]

>KP765609/FL2013/2013/China-Variant strain with reduced virulence (field)
atgtttcttggactttttcaatacacgattgacacagtcgtcaaagatgtctctaagtctgccaacttgtcttcggatgc
tgtccaagagttggagcttaatgtagttccaattagacaagcttcaaatgtgactggttttcttttcaccagtgttttta
tttacttctttgcactgtttaaagcgtcttctttgaggcgcaattatgttatgttggcagcgcgttttgctgtcatcttt
ctttattgcccacttttatattactgtggtgcatttttagatgcaactattatctgttgcacacttattggcaggctctt
tttagtctgcttttattcctggcgctataaaaatgcgctctttattatctttaatactactacactttcttttctcaatg
gtaaagcagcttattatgacggcaaatccattgtgattctagaaggtggtgaccattacatcacttttggcaactctttc
gttgctttcgttagtagcattaacttgtatctagctatacgtgggcggcaagcagctgacctacatctgttgcgaactgt
tgagcttcttgatggcaagaagctttatgtcttttcgcaacatcatattgttggcattactaatgctgcatttgattcaa
ttcaactagacgagtatgctacaattagtgaatga


>KR095279/(CH/HNQX-3/14)/2015/China [recombinant strain]
atgtttcttggactttttcaatacacgattgacacagttgtcaaagatgtctcaaagtctgctaacttgtctttggatgc
tgtccaagagttggagctcaatgtagttccaattagacaagcttcaaatgtgacgggttttcttttcaccagtgttttta
tctacttctttgcactgtttaaagcgtcttctttgagtcgcaattatattatgttggcagcgcgttttgctgtcattgtt
ctttattttttagatgcaactaatgtatgttgcacacttattggcaggctttgtttagtctgcttttactcctggcgcta
taaaaatgcgctctttattatttttaatactacgacactttctttcctcaatggtaaagcagcttattatgacggcaaat
ccattgtgattttagaaggtggtgaccattacatcacttttggcaactcttttgttgctttcgttagtagcatcgacttg
tatctagctatacgtgggcggcaagaagctgacctacagctgttgcgaactgttgagcttcttgatggcaagaagcttta
tgtcttttcgcaacatcaaattgttggcattactaatgctgcatttgactctattcaactagacgagtatgctacaatta
gtgaatga

>JN547228/(CH/S)/1986/China [Chinese S-INDEL strain]
atgtttcttggactttttcaatatacgattgacacagttgtcaaagatgtatcgaagtctgccaacttgtctttggatgc
tgtccaagagttggagctcaatgtagtcccaattagacaagcttcaaatgttacgggttttcttttcaccagtgttttta
tctacttctttgcactgtttaaagcgtcttctttgaggcgcaattatattatgttggcagcgcgttttgctgtcatcgtt
ctttattgcccacttttatattattgtggtgcatttttagatgcaactattatttgttgcacacttattggcaggctttg
tttagtctgcttttactcctggcgctataaaaatgcgctctttattatctttaatactacgacactttctttcctcaatg
gtaaagcagcttattatgacggcaaatccattgtgattctagaaggtggtgaccattacatcacttttggcaactctttt
gttgctttcgttagtagcattgacttgtatctagctatacgtgggcggcaagaagccgacctacagctgttgcgaactgt
tgagcttcttgatggcaagaagctttatgtcttttcgcaacatcaaattgttggcattactaatgctgcatttgactcaa
ttcaactagacgagtatgctacaattagtgaatga

>JQ023161/Virulent DR13/2009/South [Korea-S INDEL strain]
atgtttcttggactttttcaatacacgattgacacagttgtcaaagatgtctcgaagtctgccaacttgtctttggatgc
tgtccaagagttggagctcaatgtagttccaattagacaagcttcaaatgtgacgggttttcttttcaccagtgttttta
tttacttctttgcactgtttaaagcgtcttctttgaggcgcaattatattatgttggcagcgcgttttgctgtcatcgtt
ctttattgcccacttttatattattgtggtgcatttttagatgcaactattatttgttgcacacttattggcaggctttg
tttagtctgcttttactcctggcgctataaaaatgcgctctttattatctttaatactacgacactttctttcctcaatg
gtaaagcagcttattatgacggcaaatccattgtgattctagaaggtggtgaccattacatcacttttggcaactctttt
gttgctttcgttagtagcattgacttgtatctagctatacgtgggcggcaagaagctgacctacatctgttgcgaactgt
tgagcttcttgatggcaagaagctttatgtcttttcgcaacatcaaattgttggcattactaatgccgcatttgactcaa
ttcaactagacgagtatgctacaattagtgaatga

>KJ020932/CHYJ130330/2013/China [highly virulent strain]
atgtttcttggactttttcaatacacgattgacacagttgtcaaagatgtctcaaagtctgccaacttgtctttggatgc
tgtccaagagttggagctcaatgtagttccaattagacaagcttcaaatgtgacgggttttcttttcaccagtgttttta
tctacttctttgcactgtttaaagcgtcttctttgaggcgcaattatattatgttggcagcgcgttttgctgtcattgtt
ctttattgcccaattttatattattgtggtgcatttttagatgcaactattatttgttgcacacttattggcaggctttg
tttagtctgcttttactcctggcgctataaaaatgcgctctttattatttttaatactacgacactttctttcctcaatg
gtaaagcagcttattatgacggcaaatccattgtgattttagaaggtggtgaccattacatcacttttggcaactctttt
gttgcttttgttagtagcatcgacttgtatctagctatacgtgggcggcaagaagctgacctacagctgttgcgaactgt
tgagcttcttgatggcaagaagctttatgtcttttcgcaacatcaaattgttggcattactaatgctgcatttgactcaa
ttcaactagacgagtatgctacaattagtgaatga


>EF185992/LZC/2006/China [Chinese S-INDEL strain]
atgtttcttggactttttcaatacacgattgacacagttgtcaaagatgtctcgaagtctgtcaacttgtctttggatgc
tgtccaagagttggagctcaatgtagttccaattagacaagcttcaaatgtgacgggaaaacttttcaccagtgtttttg
tttacttctttgcactgtttaaagcgtcttctttgaggcgcaattatattatgttggcagcgcgttttgctgtcgtcttt
ctctattgcccacttttatattactgtggtgcacttttagatgcaactattatttgttgcgcacttattggcaggctttg
tttagtctgcttttactcctggcgctataaaaatgcgctttttattatctttaatactacgacactttcttttctcaatg
gtaaagcagcttattatgacggcaaatccattgtgattctagaaggtggcgaccattacatcacttttggcaactctttt
gttgctttcgttagtaacattgacttgtatctagctatacgtgggcggcaagaagctgacctacatctgttgcgaactgt
tgagcaagttcttggcaagaagctttatgtcttttcgcaacatcaaattgttggcattactaatgctgcatttgactcaa
ttcaactagacgagtatgctacaattagtgaatga

>KJ399978/OH851/2014/USA [US S-INDEL strain]
atgtttcttggactttttcaatacacgattgacacagttgtcaaagatgtctcaaagtctgctaacttgtctttggatgc
tgtccaagagttggagctcaatgtagttccaattagacaagcttcaaatgtgacgggttttcttttcaccagtgttttta
tctacttctttgcactgtttaaagcgtcttctttgaggcgcaattatattatgttggcagcgcgttttgctgtcattgtt
ctttattgcccacttttatattattgtggtgcatttttagatgcaactattatttgttgcacacttattggcaggctttg
tttagtctgcttttactcctggcgctataaaaatgcgctctttattatttttaatactacgacactttctttcctcaatg
gtaaagcagcttattatgacggcaaatccattgtgattttagaaggtggtgaccattacatcacttttggcaactctttt
gttgcttttgttagtagcatcgacttgtatctagctatacgtgggcggcaagaagctgacctacagctgttgcgaactgt
tgagcttcttgatggcaagaagctttatgtcttttcgcaacatcaaattgttggcattactaatgctgcatttgactcaa
ttcaactagacgagtatgctacaattagtgaatga

>AF353511/CV777/1988/Belgium
atgtttcttggactttttcaatacacgattgacacagttgtcaaagatgtctcgaagtctgtcaacttgtctttggatgc
tgtccaagagttggagctcaatgtagttccaattagacaagcttcaaatgtgacgggttttcttttcaccagtgtttttg
tttacttctttgcactgtttaaagcgtcttctttgaggcgcaattatattatgttggcagcgcgttttgctgtcgtcttt
ctctattgcccacttttatattactgtggtgcacttttagatgcaactattatttgttgcgcacttattggcaggctttg
tttagtctgcttttactcctggcgctataaaaatgcgctttttattatctttaatactacgacactttcttttctcaatg
gtaaagcagcttattatgacggcaaatccattgtgattctagaaggtggcgaccattacatcacttttggcaactctttt
gttgctttcgttagtaacattgacttgtatctagctatacgtgggcggcaagaagctgacctacatctgttgcgaactgt
tgagcttcttgatggcaagaagctttatgtcttttcgcaacatcaaattgttggcattactaatgctgcatttgactcaa
ttcaactagacgagtatgctacaattagtgaatga

>KU641637 [organism=porcine epidemic diarrhea virus] [strain=HLJ2015/DP1-1] ORF3 gene RNA,complete CDs
ATGTTTCTTGGACTTTTTCAATACACGATTGACACAGTTGTCAAAGATGTCTCAAAGTCTGCTAACTTGTCTTTGGATGC
TGTCGAAGAGTTGGAGCTCAATGTAGTTCCAATTAGACAAGCTTCAAATGTGACGGGTTTTCTTTTCACCAGTGTTTTTA
TCTACTTCTTTGCACTGTTTAAAGCGTCTTCTTTGAGGCGCAATTATATTATGTTGGCAGCGCGTTTTGCTGTCATTGTT
CTTTATTGCCCACTTTTATATTATTGTGGTGCATTTTTAGATGCAACTATTATTTGTTGCACACTTATTGGCAGGCTTTG
TTTAGTCTGCTTTTACTCCTGGCGCTATAAAAATGCGCTCTTTATTATTTTTAATACTACGACACTTTCTTTCCTCAATG
GTAAAGCAGCTTATTATGACGGCAAATCCATTGTGATTTTAGAAGGTGGTGACCATTACATCACTTTTGGCAACTCTTTT
GTTGCTTTTGTTAGTAGCATCGACTTGTATCTAGCTATACGTGGGCGGCAAGAAGCTGACCTACAGCTGTTGCGAACTGT
TGAGCTTCTTGATGGCAAGAAGCTTTATGTCTTTTCGCAACATCAAATTGTTGGCATTACTAATGCTGCATTTGACTCAA
TTCAACTAGACGAGTATGCTACAATTAGTGAATGA

>KU641638 [organism=porcine epidemic diarrhea virus] [strain=SD/QD/2015] ORF3 gene RNA,complete CDs
ATGTTTCTTGGACTTTTTCAATACACGATTGACACAGTTGTCAAAGATGTCTCAAAGTCTGCTAACTTGTCTTTGGAAGC
TGTCCAAGAGTTGGAGCTCAATGTAGTTCCAATTAGACAAGCTTCAAATGTGACGGGTTTTCTTTTCACCAGTGTTTTTA
TCTACTTCTTTGCACTGTTTAAAGCGTCTTCTTTGAGGCGCAATTATATTATGTTGGCAGCGCGTTTTGCTGTCATTGTT
CTTTATTGCCCAATTTTATATTATTGTGGTGCATTTTTAGATGCAACTATTATTTGTTGCACACTTATTGGCAGGCTTTG
TTTAGTCTGCTTTTACTCCTGGCGCTATAAAAATGCGCTCTTTATTATTTTTAATACTACGACACTTTCTTTCCTCAATG
GTAAAGCAGCTTATTATGACGGCAAATCCATTGTGATTTTAGAAGGTGGCGACCATTACATCACTTTTGGCAACTCTTTT
GTTGCTTTTGTTAGTAGCATCGACTTGTATCTAGCTATACGTGGGCGGCAAGAAGCTGACCTACAGCTGTTGCGAACTGT
TGAGCTTCTTGATGGCAAGAAGCTTTATGTCTTTTCGCAACATCAAATTGTTGGCATTACTAATGCTGCATTTGACTCAA
TTCAACTAGACGAGTATGCTACAATTAGTGAATGA

>KU641639 [organism=porcine epidemic diarrhea virus] [strain=BJ/2015/111] ORF3 gene RNA,complete CDs
ATGTTTCTTGGACTTTTTCAATACACGATTGACACAGTTGTCAAAGATGTCTCAAAGTCTGCTAACTTGTCTTTGGATGC
TGTCCAAGAGTTGGAGCTCAATGTAGTTCCAATTAGACAAGCTTCAAATGTGACGGGTTTTCTTTTCACCAGTGTTTTTA
TCTACTTCTTTGCACTGTTTAAAGCGTCTTCTTTGAGGCGCAATTATATTATGTTGGCAGCGCGTTTTGCTGTCATTGTT
CTTTATTGCCCACTTTTATATTATTGTGGTGCATTTTTAGATGCAACTATTATTTGTTGCACACTTATTGGCAGGCTTTG
TTTAGTCTGCTTTTACTCCTGGCGCTATAAAAATGCGTTCTTTATTATTTTTAATACTACGACACTTTCTTTCCTCAATG
GTAAAGCAGCTTACTATGACGGCAAATCCATTGTGATTTTAGAAGGTGGTGACCATTACATCACTTTTGGCAACTCTTTT
GTTGCTTTTGTTAGTAGCATCGACTTGTATCTAGCTATACGTGGGCGGCAAGAAGCTGACCTACAGCTGTTGCGAACTGT
TGAGCTTCTTGATGGCAAGAAGCTTTATGTCTTTTCGCAACATCAAATTGTTGGCATTACTAATGCTGCATTTGACTCAA
TTCAACTAGACGAGTATGCTACAATTAGTGAATGA

>KU641640 [organism=porcine epidemic diarrhea virus] [strain=LN/SY/2015] ORF3 gene RNA,complete CDs
ATGTTTCTTGGACTTTTTCAATACACGATTGACACAGTTGTCAAAGATGTCTCAAAGTCTGCTAACTTGTCTTTGGATGC
TGTCCAAGAGTTGGAGCTCAATGTAGTTCCAATTAGACAAGCTTCAAATGTGACGGGTTTTCTTTTCACCAGTGTTTTTA
TCTACTTCTTTGCACTGTTTAAAGCGTCTTCTTTGAGGCGCAATTATATTATGTTGGCAGCGCGTTTTGCTGTCATTGTT
CTTTATTGCCCAATTTTATATTATTGTGGTGCATTTTTAGATGCAACTATTATTTGTTGCACACTTATTGGCAGGCTTTG
TTTAGTCTGCTTTTACTCCTGGCGCTATAAAAATGCGCTCTTTATTATTTTTAATACTACGACACTTTCTTTCCTCAATG
GTAAAGCAGCTTATTATGACGGCAAATCCATTGTGATTTTAGAAGGTGGTGACCATTACATCACTTTTGGCAACTCTTTT
GTTGCTTTTGTTAGTAGCATTGACTTGTATCTAGCTATACGTGGGCGGCAAGAAGCTGACCTACAGCTGTTGCGAACTGT
TGAGCTTCTTGATGGCAAGAAGCTTTATGTCTTTTCGCAACATCAAATTGTTGGCATTACTAATGCTGCATTTTACTCAA
TTCAACTAGACGAGTATGCTACAATTAGTGAATGA

>KU641641 [organism=porcine epidemic diarrhea virus] [strain=HeB/CC/2015] ORF3 gene RNA,complete CDs
ATGTTTCTTGGACTTTTTCAATACACGATTGACACAGTTGTCAAAGATGTCTCAAAGTCTGCTAACTTGTCTTTGGAAGC
TGTCCAAGAGTTGGAGCTCAATGTAGTTCCAATTAGACAAGCTTCAAATGTGACGGGTTTTCTTTTCACCAGTGTTTTTA
TCTACTTCTTTGCACTGTTTAAAGCGTCTTCTTTGAGGCGCAATTATATTATGTTGGCAGCGCGTTTTGCTGTCATTGTT
CTTTATTGCCCAATTTTATATTATTGTGGTGCATTTTTAGATGCAACTATTATTTGTTGCACACTTATTGGCAGGCTTTG
TTTAGTCTGCTTTTACTCCTGGCGCTATAAAAATGCGCTCTTTATTATTTTTAATACTACGACACTTTCTTTCCTCAATG
GTAAAGCAGCTTATTATGACGGCAAATCCATTGTGATTTTAGAAGGTGGCGACCATTACATCACTTTTGGCAACTCTTTT
GTTGCTTTTGTTAGTAGCATCGACTTGTATCTAGCTATACGTGGGCGGCAAGAAGCTGACCTACAGCTGTTGCGAACTGT
TGAGCTTCTTGATGGCAAGAAGCTTTATGTCTTTTCGCAACATCAAATTGTTGGCATTACTAATGCTGCATTTGACTCAA
TTCAACTAGACGAGTATGCTACAATTAGTGAATGA

>KU641642 [organism=porcine epidemic diarrhea virus] [strain=GD/MM/2015] ORF3 gene RNA,complete CDs
ATGTTTCTTGGACTTTTTCAATACACGATTGACACAGTTGTCAAAGATGTCTCAAAGTCTGCTAACTTGTCTTTGGATGC
TGTCCAAGAGTTGGAGCTCAATGTAGTTCCAATTAGACAAGCTTCAAATGTGACGGGTTTTCTTTTCACCAGTGTTTTTA
TCTACTTCTTTGCACTGTTTAAAGCGTCTTCTTTGAGGCGCAATTATATTATGTTGGCAGCGCGTTTTGCTGTCATTGTT
CTTTATTGCCCAATTTTATATTATTGTGGTGCATTTTTAGATGCAACTATTATTTGTTGCACACTTATTGGCAGGCTTTG
TTTAGTCTGCTTTTACTCCTGGCGCTATAAAAATGCGCTCTTTATTATTTTTAATACTACGACACTTTCTTTCCTCAATG
GTAAAGCAGCTTATTATGACGGCAAATCCATTGTGATTTTAGAAGGTGGTGACCATTACATCACTTTTGGCAACTCTTTT
GTTGCTTTTGTTAGTAGCATTGACTTGTATCTAGCTATACGTGGGCGGCAAGAAGCTGACCTACAGCTGTTGCGAACTGT
TGAGCTTCTTGATGGCAAGAAGCTTTATGTCTTTTCGCAACATCAAATTGTTGGCATTACTAATGCTGCATTCTACTCAA
TTCAACTAGACGAGTATGCTACAATTAGTGAATGA

>KU641643 [organism=porcine epidemic diarrhea virus] [strain=HLJ/QQHR/2015] ORF3 gene RNA,complete CDs
ATGTTTCTTGGACTTTTTCAATACACGATTGACACAGTTGTCAAAGATGTCTCAAAGTCTGCTAACTTGTCTTTGGATGC
TGTCCAAGAGTTGGAGCTCAATGTAGTTCCAATTAGACAAGCTTCAAATGTGACGGGTTTTCTTTTCACCAGTGTTTTTA
TCTACTTCTTTGCACTGTTTAAAGCGTCTTCTTTGAGGCGCAATTATATTATGTTGGCAGCGCGTTTTGCTGTCATTGTT
CTTTATTGCCCACTTTTATATTATTGTGGTGCATTTTTAGATGCAACTATTATTTGTTGCACACTTATTGGCAGGCTTTG
TTTAGTCTGCTTTTACTCCTGGCGCTATAAAAATGCGCTCTTTATTATTTTTAATACTACGACACTTTCTTTCCTCAATG
GTAAAGCAGCTTATTATGACGGCAAATCCATTGTGATTTTAGAAGGTGGTGACCATTACATCACTTTTGGCAACTCTTTT
GTTGCTTTTGTTAGTAGCATCGACTTGTATCTAGCTATACGTGGGCGGCAAGAAGCTGACCTACAGCTGTTGCGAACTGT
TGAGCTTCTTGATGGCAAGAAGCTTTATGTCTTTTCGCAACATCAAATTGTTGGCATTACTAATGCTGCATTTGACTCAA
TTCAACTAGACGAGTATGCTACAATTAGTGAATGA

>KU641644 [organism=porcine epidemic diarrhea virus] [strain=SC/CD/2015] ORF3 gene RNA,complete CDs
ATGTTTCTTGGACTTTTTCAATACACGATTGACACAGTTGTCAAAGATGTCTCAAAGTCTGCTAACTTGTCTTTGGATGC
TGTCCAAGAGTTGGAGCTCAATGTAGTTCCAATTAGACAAGCTTCAAATGTGACGGGTTTTCTTTTCACCAGTGTTTTTA
TTTACTTCTTTGCACTGTTTAAAGCGTCTTCTTTGAGGCGCAATTATATTATGTTGGCAGCGCGTTTTGCTGTCATTGTT
CTTTATTGCCCACTTTTATATTATTGTGGTGCATTTTTAGATGCAACTATTATTTGTTGCACACTTATTGGCAGGCTTTG
TTTAGTCTGCTTTTACTCCTGGCGCTATAAAAATGCGCTCTTTATTATCTTTAATACTACGACACTTTCTTTCCTCAATG
GTAAAGCAGCTTACTATGACGGCAAATCCATTGTGATTCTAGAAGGTGGTGACCATTACATCACTTTTGGCAACTCTTTT
GTTGCTTTCGTTAGTAGCATTGACTTGTATCTAGCTATACGTGGGCGGCAAGAAGCCAACCTACAGCTGTTGCGAACTGT
TGAGCTTCTTGATGGCAAGAAGCTTTATGTCTTTTCGCAACATCAAATTGTAGGCATTACTAATGCTGCATTTGACTCAA
TTCAACTAGACGAGTATGCTACAATTAGTGAATGA

>KU641645 [organism=porcine epidemic diarrhea virus] [strain=SH/SG/2015] ORF3 gene RNA,complete CDs
ATGTTTCTTGGACTTTTTCAATACACGATTGACACAGTTGTCAAAGATGTCTCAAAGTCTGCTAACTTGTCTTTGGATGC
TGTCCAAGAGTTGGAGCTCAATGTAGTTCCAATTAGACAAGCTTCAAATGTGACGGGTTTTCTTTTCACCAGTGTTTTTA
TCTACTTCTTTGCACTGTTTAAAGCGTCTTCTTTGAGGCGCAATTATATTATGTTGGCAGCGCGTTTTGCTGTCATTGTT
CTTTATTGCCCACTTTTATATTATTGTGGTGCATTTTTAGATGCAACTATTATTTGTTGCACACTTATTGGCAGGCTTTG
TTTAGTCTGCTTTTACTCCTGGCGCTATAAAAATGCGCTCTTTATTATTTTTAATACTACGACACTTTCTTTCCTCAATG
GTAAAGCAGCTTATTATGACGGCAAATCCATTGTGATTTTAGAAGGTGGTGACCATTACATCACTTTTGGCAACTCTTTT
GTTGCTTTTGTTAGTAGCATCGACTTGTATCTAGTTATACGTGGGCGGCAAGAAGCTGACCTACAGCTGTTGCGAACTGT
TGAGCTTCTTGATGGCAAGAAGCTTTATGTCTTTTCGCAACATCAAATTGTTGGCATTACTAATGCTGCATTTGACTCAA
TTCAACTAGACGAGTATGCTACAATTAGTGAATGA

>KU641646 [organism=porcine epidemic diarrhea virus] [strain=HeB/2015/516] ORF3 gene RNA,complete CDs
ATGTTTCTTGGACTTTTTCAATACACGATTGACACAGTTGTCAAAGATGTCTCAAAGTCTGCTAACTTGTCTTTGTATGC
TGTCCAAGAGTTGGAGCTCAATGTAGTTCCAATTAGACAAGCTTCAAATGTGACGGGTTTTCTTTTCACCAGTGTTTTTA
TCTACTTCTTTGCACTGTTTAAAGCGTCTTCTTTGAGGCGCAATTATATTATGTTGGCAGCGCGTTTTGCTGTCATTGTT
CTTTATTGCCCACTTTTATATTATTGTGGTGCATTTTTAGATGCAACTATTATTTGTTGCACACTTATTGGCAGGCTTTG
TTTAGTCTGCTTTTACTCCTGGCGCTATAAAAATGCGCTCTTTATTATTTTTAATACTACGACACTTTCTTTCCTCAATG
GTAAAGCAGCTTATTATGACGGCAAATCCATTGTGATTTTAGAAGGTGGTGACCATTACATCACTTTTGGCAACTCTTTT
GTTGCTTTTGTTAGTAGCATCGACTTGTATCTAGCTATACGTGGGCGGCAAGAAGCTGACCTACAGCTGTTGCGAACTGT
TGAGCTTCTTGATGGCAAGAAGCTTTATGTCTTTTCGCAACATCAAATTGTTGGCATTACTAATGCTGCATTTGACTCAA
TTCAACTAGACGAGTATGCTACAATTAGTGAATGA

>KU641647 [organism=porcine epidemic diarrhea virus] [strain=HeN/MY/2015] ORF3 gene RNA,complete CDs
ATGTTTCTTGGACTTTTTCAATACACGATTGACACAGTTGTCAAAGATGTCTCAAAGTCTGCTAACTTGTCTTTGGATGC
TGTCCAAGAGTTGGAGCTCAATGTAGTTCCAATTAGACAAGCTTCAAATGTGACGGGTTTTCTTTTCACCAGTGTTTTTA
TCTACTTCTTTGCACTGTTTAAAGCGTCTTCTTTGAGGCGCAATTATATTATGTTGGCAGCGCGTTTTGCTGTCATTGTT
CTTTATTGCCCACTTTTATATTATTGTGGTGCATTTTTAGATGCAACTATTATTTGTTGCACACTTATTGGCAGGCTTTG
TTTAGTCTGCTTTTACTCCTGGCGCTATAAAAATGCGCTCTTTATTATTTTTAATACTACGACACTTTCTTTCCTCAATG
GTAAAGCAGCTTATTATGACGGCAAATCCATTGTGATTCTAGAAGGTGGTGACCATTACATCACTTTTGGCAACTCTTTT
GTTGCTTTCGTTAGTAGCATTGACTTGTATCTAGCTATACGTGGGCGGCAAGAAGCAGACCTACAGCTGTTGCGAACTGT
TGAGCTTCTTGATGGCAAGAAGCTTTATGTCTTTTCGCAACATCAAATTGTTGGCATTACTAATGCTGCATTTGACTCAA
TTCAACTAGACGAGTATGCTACAATTAGTGAATGA

>KU641648 [organism=porcine epidemic diarrhea virus] [strain=SH/2015/122] ORF3 gene RNA,complete CDs
ATGTTTCTTGGACTTTTTCAATACACGATTGACACAGTTGTCAAAGATGTCTCAAAGTCTGCTAACTTGTCTTTGGATGC
TGTCCAAGAGTTGGAGCTCAATGTAGTTCCAATTAGACAAGCTTCAAATGTGACGGGTTTTCTTTTCACCAGTGTTTTTA
TCTACTTCTTTGCACTGTTTAAAGCGTCTTCTTTGAGGCGCAATTATATTATGTTGGCAGCGCGTTTTGCTGTCATTGTT
CTTTATTGCCCACTTTTATATTATTGTGGTGCATTTTTAGATGCAACTATTATTTGTTGCACACTTATTGGCAGGCTTTG
TTTAGTCTGCTTTTACTCCTGGCGCTATAAAAATGCGCTCTTTATTATTTTTAATACTACGACACTTTCTTTCCTCAATG
GTAAAGCAGCTTATTATGACGGCAAATCCATTGTGATTTTAGAAGGTGGTGACCATTACATCACTTTTGGCAACTCTTTT
GTTGCTTTTGTTAGTAGCATCGACTTGTATCTAGCTATACGTGGGCGGCAAGAAGCTGACCTACAGCTGTTGCGAACTGT
TGAGCTTCTTGATGGCAAGAAGCTTTATGTCTTTTCGCAACATCAAATTGTTGGCATTACTAATGCTGCATTTGACTCAA
TTCAACTAGACGAGTATGCTACAATTAGTGAATGA

>KU641649 [organism=porcine epidemic diarrhea virus] [strain=HLJ/2015/116] ORF3 gene RNA,complete CDs
ATGTTTCTTGGACTTTTTCAATACACGATTGACACAGTTGTCAAAGATGTCTCAAAGTCTGCTAACTTGTCTTTGGACGC
TGTCCAAGAGTTGGAGCTCAATGTAGTTCCAATTAGACAAGCTTCAAATGTGACGGGTTTTCTTTTCACCAGTGTTTTTA
TCTACTTCTTTGCACTGTTTAAAGCGTCTTCTTTGAGGCGCAATTGTATTATGTTGGCAGCGCGTTTTGCTGTCATTGTT
CTTTATTGCCCACTTTTATATTATTGTGGTGCATTTTTAGATGCAACTATTATTTGTTGCACACTTATTGGCAGGCTTTG
TTTAGTCTGCTTTTACTCTTGGCGCTATAAAAATGCGCTCTTTATTATTTTTAATACTACGACACTTTCTTTCCTCAATG
GTAAAGCAGCTTATTATGACGGCAAATCCATTGTGATTCTAGAAGGTGGTGACCATTACATCACTTTTGGCAACTCTTTT
GTTGCTTTCGTTAGTAGCATTGACTTGTATCTAGCTATACGTGGGCGGCAAGAAGCCGACCTACAGCTGTTGCGAACTGT
TGAGCTTCTTGATGGCAAGAAGCTTTATGTCTTTTCGCAACATCAAATTGTTGGCATTACTAATGCTGCATTTGACTCAA
TTCAACTAGACGAGTATGCTACAATTAGTGAATGA

>KU641650 [organism=porcine epidemic diarrhea virus] [strain=TJ/2015/525] ORF3 gene RNA,complete CDs
ATGTTTCTTGGACTTTTTCAATACACGATTGACACAGTTGTCAAAGATGTCTCAAAGTCTGCTAACTTGTCTTTGGAAGC
TGTCCAAGAGTTGGAGCTCAATGTAGTTCCAATTAGACAAGCTTCAAATGTGACGGGTTTTCTTTTCACCAGTGTTTTTA
TCTACTTCTTTGCACTGTTTAAAGCGTCTTCTTTGAGGCGCAATTATATTATGTTGGCAGCGCGTTTTGCTGTCATTGTT
CTTTATTGCCCAATTTTATATTATTGTGGTGCATTTTTAGATGCAACTATTATTTGTTGCACACTTATTGGCAGGCTTTG
TTTAGTCTGCTTTTACTCCTGGCGCTATAAAAATGCGCTCTTTATTATTTTTAATACTACGACACTTTCTTTCCTCAATG
GTAAAGCAGCTTATTATGACGGCAAATCCATTGTGATTTTAGAAGGTGGTGACCATTACATCACTTTTGGCAACTCTTTT
GTTGCTTTTGTTAGTAGCATCGACTTGTATCTAGTTATACGTGGGCGGCAAGAAGCTGACCTACAGCTGTTGCGAACTGT
TGAGCTTCTTGATGGCAAGAAGCTTTATGTCTTTTCGCAACATCAAATTGTTGGCATTACTAATGCTGCATTTGACTCAA
TTCAACTAGACGAGTATGCTACAATTAGTGAATGA

>KU641651 [organism=porcine epidemic diarrhea virus] [strain=SD/LC/2015] ORF3 gene RNA,complete CDs
ATGTTTCTTGGACTTTTTCAATACACGATTGACACAGTTGTCAAAGATGTCTCAAAGTCTGCTAACTTGTCTTTGGATGC
TGTCCAAGAGTTGGAGCTCAATGTAGTTCCAATTAGACAAGCTTCAAATGTGACGGGTTTTCTTTTCACCAGTGTTTTTA
TCTACTTCTTTGCACTGTTTAAAGCGTCTTCTTTGAGGCGCAATTATATTATGTTGGCAGCGCGTTTTGCTGTCATTGTT
CTTTATTGCCCACTTTTATATTATTGTGGTGCATTTTTAGATGCAACTATTATTTGTTGCACACTTATTGGCAGGCTTTG
TTTAGTCTGCTTTTACTCCTGGCGCTATAAAAATGCGCTCTTTATTATTTTTAATACTACGACACTTTCTTTCCTCAATG
GTAAAGCAGCTTATTATGACGGCAAATCCATTGTGATTTTAGAAGGTGGTGACCATTACATCACTTTTGGCAACTCTTTT
GTTGCTTTTGTTAGTAGCATCGACTTGTATCTAGCTATACGTGGGCGGCAAGAAGCTGACCTACAGCTGTTGCGAACTGT
TGAGCTTCTTGATGGCAAGAAGCTTTATGTCTTTTCGCAACATCAAATTGTTGGCATTACTAATGCTGCATTTGACTCAA
TTCAACTAGACGAGTATGCTACAATTAGTGAATGA

>KU641652 [organism=porcine epidemic diarrhea virus] [strain=HLJ/2015/1228] ORF3 gene RNA,complete CDs
ATGTTTCTTGGACTTTTTCAATACACGATTGACACAGTTGTCAAAGATGTCTCAAAGTCTGCTAACTTGTCTTTGGATGC
TGTCCAAGAGTTGGAGCTCAATGTAGTTCCAATTAGACAAGCTTCAAATGTGACGGGTTTTCTTTTCACCAGTGTTTTTA
TCTACTTCTTTGCACTGTTTAAAGCGTCTTCTTTGAGGCGCAATTATATTATGTTGGCAGCGCGTTTTGCTGTCATTGTT
TTTTACTGCCCACTTTTATATTATTGTGGTGCATTTTTAGATGCAACTATTATTTGTTGCACACTTATTGGCAGGCTTTG
TTTAGTCTGCTTTTACTCCTGGCGCTATAAAAATGCGCTCTTTATTATTTTTAATACTACGACACTTTCTTTCCTCAATG
GTAAAGCAGCTTATTATGACGGCAAATCCATTGTGATTCTAGAAGGTGGTGACCATTACATCACTTTTGGCAACTCTTTT
GTTGCTTTCGTTAGTAGCATTGACTTGTATCTAGCTATACGTGGGCGGCAAGAAGCCGACCTACAGCTGTTGCGAACTGT
TGAGCTTCTTGATGGCAAGAAGCTTTATGTCTTTTCGCAACATCAAATTGTTGGCATTACTAATGCTGCATTTGACTCAA
TTCAACTAGACGAGTATGCTACAATTAGTGAATGA

>KU641653 [organism=porcine epidemic diarrhea virus] [strain=SD/2015/415] ORF3 gene RNA,complete CDs
ATGTTTCTTGGACTTTTTCAATACACGATTGACACAGTTGTCAAAGATGTCTCAAAGTCTGCTAACTTGTCTTTGGATGC
TGTCCAAGAGTTGGAGCTCAATGTAGTTCCAATTAGACAAGCTTCAAATGTGACGGGTTTTCTTTTCACCAGTGTTTTTA
TCTACTTCTTTGCACTGTTTAAAGCGTCTTCTTTGAGGCGCAATTATATTATGTTGGCAGCGCGTTTTGCTGTCATTGTT
CTTTATTGCCCACTTTTATATTATTGTGGTGCATTTTTAGATGCAACTATTATTTGTTGCACACTTATTGGCAGGCTTTG
TTTAGTCTGCTTTTACTCCTGGCGCTATAAAAATGCGCTCTTTATTATTTTTAATACTACGACACTTTCTTTCCTCAATG
GTAAAGCAGCTTATTATGACGGCAAATCCATTGTGATTTTAGAAGGTGGTGACCATTACATCACTTTTGGCAACTCTTTT
GTTGCTTTTGTTAGTAGCATCGACTTGTATCTAGCTATACGTGGGCGGCAAGAAGCTGACCTACAGCTGTTGCGAACTGT
TGAGCTTCTTGATGGCAAGAAGCTTTATGTCTTTTCGCAACATCAAATTGTTGGCATTACTAATGCTGCATTTGACTCAA
TTCAACTAGACGAGTATGCTACAATTAGTGAATGA

>KU641654 [organism=porcine epidemic diarrhea virus] [strain=SD/YT/2015] ORF3 gene RNA,complete CDs
ATGTTTCTTGGACTTTTTCAATACACGATTGACACAGTTGTCAAAGATGTCTCAAAGTCTGCTAACTTGTCTTTGGATGC
TGTCCAAGAGTTGGAGCTCAATGTAGTTCCAATTAGACAAGCTTCAAATGTGACGGGTTTTCTTTTCACCAGTGTTTTTA
TCTACTTCTTTGCACTGTTTAAAGCGTCTTCTTTGAGGCGCAATTATATTATGTTGGCAGCGCGTTTTGCTGTCATTGTT
CTTTATTGCCCACTTTTATATTATTGTGGTGCATTTTTAGATGCAACTATTATTTGTTGCACACTTATTGGCAGGCTTTG
TTTAGTCTGCTTTTACTCCTGGCGCTATAAAAATGCGCTCTTTATTATTTTTAATACTACGACACTTTCTTTCCTCAATG
GTAAAGCAGCTTATTATGACGGCAAATCCATTGTGATTCTAGAAGGTGGTGACCATTACATCACTTTTGGCAACTCTTTT
GTTGCTTTCGTTAGTAGCATTGACTTGTATCTAGCTATACGTGGGCGGCAAGAAGCAGACCTACAGCTGTTGCGAACTGT
TGAGCTTCTTGATGGCAAGAAGCTTTATGTCTTTTCGCAACATCAAATTGTTGGCATTACTAATGCTGCATTTGACTCAA
TTCAACTAGACGAGTATGCTACAATTAGTGAATGA

>KU641655 [organism=porcine epidemic diarrhea virus] [strain=HuB/YC/2015] ORF3 gene RNA,complete CDs
ATGTTTCTTGGACTTTTTCAATACACGATTGACACAGTTGTCAAAGATGTCTCAAAGTCTGCTAACTTGTCTTTGGATGC
TGTCCAAGAGTTGGAGCTCAATGTAGTTCCAATTAGACAAGCTTCAAATGTGACGGGTTTTCTTTTCACCAGTGTTTTTA
TCTACTTCTTTGCACTGTTTAAAGCGTCTTCTTTGAGGCGCAATTATATTATGTTGGCAGCGCGTTTTGCTGTCATTGTT
CTTTATTGCCCACTTTTATATTATTGTGGTGCATTTTTAGATGCAACTATTATTTGTTGCACACTTATTGGCAGGCTTTG
TTTAGTCTGCTTTTACTCCTGGCGCTATAAAAATGCGCTCTTTATTATTTTTAATACTACGACACTTTCTTTCCTCAATG
GTAAAGCAGCTTATTATGACGGCAAATCCATTGTGATTTTAGAAGGTGGTGACCATTACATCACTTTTGGCAACTCTTTT
GTTGCTTTTGTTAGTAGCATCGACTTGTATCTAGCTATACGTGGGCGGCAAGAAGCTGACCTACAGCTGTTGCGAACTGT
TGAGCTTCTTGATGGCAAGAAGCTTTATGTCTTTTCGCAACATCAAATTGTTGGTATTACTAATGCTGCATTTGACTCAA
TTCAACTAGACGAGTATGCTACAATTAGTGAATGA

>KU641656 [organism=porcine epidemic diarrhea virus] [strain=LN/DL/2015] ORF3 gene RNA,complete CDs
ATGTTTCTTGGACTTTTTCAATACACGATTGACACAGTTGTCAAAGATGTCTCAAAGTCTGCTAACTTGTCTTTGGATGC
TGTCCAAGAGTTGGAGCTCAATGTAGTTCCAATTAGACAAGCTTCAAATGTGACGGGTTTTCTTTTCACCAGTGTTTTTA
TCTACTTCTTTGCACTGTTTAAAGCGTCTTCTTTGAGGCGCAATTATATTATGTTGGCAGCGCGTTTTGCTGTCATTGTT
CTTTATTGCCCACTTTTATATTATTGTGGTGCATTTTTAGATGCAACTATTATTTGTTGCACACTTATTGGCAGGCTTTG
TTTAGTCTGCTTTTACTCCTGGCGCTATAAAAATGCGCTCTTTATTATTTTTAATACTACGACACTTTCTTTCCTCAATG
GTAAAGCAGCTTATTATGACGGCAAATCCATTGTGATTTTAGAAGGTGGTGACCATTACATCACTTTTGGCAACTCTTTT
GTTGCTTTTGTTAGTAGCATCGACTTGTATCTAGCTATACGTGGGCGGCAAGAAGCTGACCTACAGCTGTTGCGAACTGT
TGAGCTTCTTGATGGCAAGAAGCTTTATGTCTTTTCGCAACATCAAATTGTTGGCATTACTAATGCTGCATTTGACTCAA
TTCAACTAGACGAGTATGCTACAATTAGTGAATGA

>KU641657 [organism=porcine epidemic diarrhea virus] [strain=AH/HF/2015] ORF3 gene RNA,complete CDs
ATGTTTCTTGGACTTTTTCAATACACGATTGACACAGTTGTCAAAGATGTCTCAAAGTCTGCTAACTTGTCTTTGGATGC
TGTCCAAGAGTTGGAGCTCAATGTAGTTCCAATTAGACAAGCTTCAAATGTGACGGGTTTTCTTTTCACCAGTGTTTTTA
TCTACTTCTTTGCACTGTTTAAAGCGTCTTCTTTGAGGCGCAATTATATTATGTTGGCAGCGCGTTTTGCTGTCATTGTT
CTTTATTGCCCACTTTTATATTATTGTGGTGCATTTTTAGATGCAACTATTATTTGTTGCACACTTATTGGCAGGCTTTG
TTTAGTCTGCTTTTACTCCTGGCGCTATAAAAATGCGCTCTTTATTATTTTTAATACTACGACACTTTCTTTCCTCAATG
GTAAAGCAGCTTATTATGACGGCAAATCCATTGTGATTTTAGAAGGTGGTGACCATTACATCACTTTTGGCAACTCTTTT
GTTGCTTTTGTTAGTAGCATCGACTTGTATCTAGCTATACGTGGGCGGCAAGAAGCTGACCTACAGCTGTTGCGAACTGT
TGAGCTTCTTGATGGCAAGAAGCTTTATGTCTTTTCGCAACATCAAATTGTTGGCATTACTAATGCTGCATTTGACTCAA
TTCAACTAGACGAGTATGCTACAATTAGTGAATGA

>KU641658 [organism=porcine epidemic diarrhea virus] [strain=JX/2015/1221] ORF3 gene RNA,complete CDs
ATGTTTCTTGGACTTTTTCAATACACGATTGACACAGTTGTCAAAGATGTCTCAAAGTCTGCTAACTTGTCTTTGGATGC
TGTCCAAGAGTTGGAGCTCAATGTAGTTCCAATTAGACAAGCTTCAAATGTGACGGGTTTTCTTTTCACCAGTGTTTTTA
TCTACTTCTTTGCACTGTTTAAAGCGTCTTCTTTGAGGCGCAATTATATTATGTTGGCAGCGCGTTTTGCTGTCATTGTT
CTTTATTGCCCACTTTTATATTATTGTGGTGCATTTTTAGATGCAACTATTATTTGTTGCACACTTATTGGCAGGCTTTG
TTTAGTCTGCTTTTACTCCTGGCGCTATAAAAATGCGCTCTTTATTATTTTTAATACTACGACACTTTCTTTCCTCAATG
GTAAAGCAGCTTATTATGACGGCAAATCCATTGTGATTTTAGAAGGTGGTGACCATTACATCACTTTTGGCAACTCTTTT
GTTGCTTTTGTTAGTAGCATCGACTTGTATCTAGCTATACGTGGGCGGCAAGAAGCTGACCTACAGCTGTTGCGAACTGT
TGAGCTTCTTGATGGCAAGAAGCTTTATGTCTTTTCGCAACATCAAATTGTTGGCATTACTAATGCTGCATTTGACTCAA
TTCAACTAGACGAGTATGCTACAATTAGTGAATGA

>KU641659 [organism=porcine epidemic diarrhea virus] [strain=HuN/2015/1210] ORF3 gene RNA,complete CDs
ATGTTTCTTGGACTTTTTCAATACACGATTGACACAGTTGTCAAAGATGTCTCAAAGTCTGCTAACTTGTCTTTGGATGC
TGTCCAAGAGTTGGAGCTCAATGTAGTTCCAATTAGACAAGCTTCAAATGTGACGGGTTTTCTTTTCACCAGTGTTTTTA
TCTACTTCTTTGCACTGTTTAAAGCGTCTTCTTTGAGGCGCAATTATATTATGTTGGCAGCGCGTTTTGCTGTCATTGTT
CTTTATTGCCCACTTTTATATTATTGTGGTGCATTTTTAGATGCAACTATTATTTGTTGCACACTTATTGGCAGGCTTTG
TTTAGTCTGCTTTTACTCCTGGCGCTATAAAAATGCGCTCTTTATTATTTTTAATACTACGACACTTTCTTTCCTCAATG
GTAAAGCAGCTTATTATGACGGCAAATCCATTGTGATTTTAGAAGGTGGTGACCATTACATCACTTTTGGCAACTCTTTT
GTTGCTTTTGTTAGTAGCATCGACTTGTATCTAGCTATACGTGGGCGGCAAGAAGCTGACCTACAGCTGTTGCGAACTGT
TGAGCTTCTTGATGGCAAGAAGCTTTATGTCTTTTCGCAACATCAAATTGTTGGCATTACTAATGCTGCATTTGACTCAA
TTCAACTAGACGAGTATGCTACAATTAGTGAATGA

>KU641660 [organism=porcine epidemic diarrhea virus] [strain=HLJ/852/2015] ORF3 gene RNA,complete CDs
ATGTTTCTTGGACTTTTTCAATACACGATTGACACAGTTGTCAAAGATGTCTCAAAGTCTGCTAACTTGTCTTTGGATGC
TGTCCAAGAGTTGGAGCTCAATGTAGTTCCAATTAGACAAGCTTCAAATGTGACGGGTTTTCTTTTCACCAGTGTTTTTA
TCTACTTCTTTGCACTGTTTAAAGCGTCTTCTTTGAGGCGCAATTATATTATGTTGGCAGCGCGTTTTGCTGTCATTGTT
CTTTATTGCCCACTTTTATATTATTGTGGTGCATTTTTAGATGCAACTATTATTTGTTGCACACTTATTGGCAGGCTTTG
TTTAGTCTGCTTTTACTCCTGGCGCTATAAAAATGCGCTCTTTATTATTTTTAATACTACGACACTTTCTTTCCTCAATG
GTAAAGCAGCTTATTATGACGGCAAATCCATTGTGATTTTAGAAGGTGGTGACCATTACATCACTTTTGGCAACTCTTTT
GTTGCTTTTGTTAGTAGCATCGACTTGTATCTAGCTATACGTGGGCGGCAAGAAGCTGACCTACAGCTGTTGCGAACTGT
TGAGCTTCTTGATGGCAAGAAGCTTTATGTCTTTTCGCAACATCAAATTGTTGGCATTACTAATGCTGCATTTGACTCAA
TTCAACTAGACGAGTATGCTACAATTAGTGAATGA

>KU641661 [organism=porcine epidemic diarrhea virus] [strain=HeB/HS/2015] ORF3 gene RNA,complete CDs
ATGTTTCTTGGACTTTTTCAATACACGATTGACACAGTTGTCAAAGATGTCTCAAAGTCTGCTAACTTGTCTTTGGATGC
TGTCCAAGAGTTGGAGCTCAATGTAGTTCCAATTAGACAAGCTTCAAATGTGACGGGTTTTCTTTTCACCAGTGTTTTTA
TCTACTTCTTTGCACTGTTTAAAGCGTCTTCTTTGAGGCGCAATTATATTATGTTGGCAGCGCGTTTTGCTGTCATTGTT
CTTTATTGCCCACTTTTATATTATTGTGGTGCATTTTTAGATGCAACTATTATTTGTTGCACACTTATTGGCAGGCTTTG
TTTAGTCTGCTTTTACTCCTGGCGCTATAAAAATGCGCTCTTTATTATTTTTAATACTACGACACTTTCTTTCCTCAATG
GTAAAGCAGCTTATTATGACGGCAAATCCATTGTGATTTTAGAAGGTGGTGACCATTACATCACTTTTGGCAACTCTTTT
GTTGCTTTTGTTAGTAGCATCGACTTGTATCTAGCTATACGTGGGCGGCAAGAAGCTGACCTACAGCTGTTGCGAACTGT
TGAGCTTCTTGATGGCAAGAAGCTTTATGTCTTTTCGCAACATCAAATTGTTGGCATTACTAATGCTGCATTTGACTCAA
TTCAACTAGACGAGTATGCTACAATTAGTGAATGA

>KU641662 [organism=porcine epidemic diarrhea virus] [strain=SX/LL/2015] ORF3 gene RNA,complete CDs
ATGTTTCTTGGACTTTTTCAATACACGATTGACACAGTTGTCAAAGATGTCTCAAAGTCTGCTAACTTGTCTTTGGATGC
TGTCCAAGAGTTGGAGCTCAATGTAGTTCCAATTAGACAAGCTTCAAATGTGACGGGTTTTCTTTTCACCAGTGTTTTTA
TCTACTTCTTTGCACTGTTTAAAGCGTCTTCTTTGAGGCGCAATTATATTATGTTGGCAGCGCGTTTTGCTGTCATTGTT
CTTTATTGCCCACTTTTATATTATTGTGGTGCATTTTTAGATGCAACTATTATTTGTTGCACACTTATTGGCAGGCTTTG
TTTAGTCTGCTTTTACTCCTGGCGCTATAAAAATGCGCTCTTTATTATTTTTAATACTACGACACTTTCTTTCCTCAATG
GTAAAGCAGCTTATTATGACGGCAAATCCATTGTGATTTTAGAAGGTGGTGACCATTACATCACTTTTGGCAACTCTTTT
GTTGCTTTTGTTAGTAGCATCGACTTGTATCTAGCTATACGTGGGCGGCAAGAAGCTGACCTACAGCTGTTGCGAACTGT
TGAGCTTCTTGATGGCAAGAAGCTTTATGTCTTTTCGCAACATCAAATTGTTGGCATTACTAATGCTGCATTTGACTCAA
TTCAACTAGACGAGTATGCTACAATTAGTGAATGA

>KU641663 [organism=porcine epidemic diarrhea virus] [strain=HLJ/2015/1231] ORF3 gene RNA,complete CDs
ATGTTTCTTGGACTTTTTCAATACACGATTGACACAGTTGTCAAAGATGTCTCAAAGTCTGCTAACTTGTCTTTGGATGC
TGTCCAAGAGTTGGAGCTCAATGTAGTTCCAATTAGACAAGCTTCAAATGTGACGGGTTTTCTTTTCACCAGTGTTTTTA
TCTACTTCTTTGCACTGTTTAAAGCGTCTTCTTTGAGGCGCAATTATATTATGTTGGCAGCGCGTTTTGCTGTCATTGTT
TTTTACTGCCCACTTTTATATTATTGTGGTGCATTTTTAGATGCAACTATTATTTGTTGCACACTTATTGGCAGGCTTTG
TTTAGTCTGCTTTTACTCCTGGCGCTATAAAAATGCGCTCTTTATTATTTTTAATACTACGACACTTTCTTTCCTCAATG
GTAAAGCAGCTTATTATGACGGCAAATCCATTGTGATTCTAGAAGGTGGTGACCATTACATCACTTTTGGCAACTCTTTT
GTTGCTTTCGTTAGTAGCATTGACTTGTATCTAGCTATACGTGGGCGGCAAGAAGCCGACCTACAGCTGTTGCGAACTGT
TGAGCTTCTTGATGGCAAGAAGCTTTATGTCTTTTCGCAACATCAAATTGTTGGCATTACTAATGCTGCATTTGACTCAA
TTCAACTAGACGAGTATGCTACAATTAGTGAATGA

>KU641664 [organism=porcine epidemic diarrhea virus] [strain=ShX/YA/2015] ORF3 gene RNA,complete CDs
ATGTTTCTTGGACTTTTTCAATACACGATTGACACAGTTGTCAAAGATGTCTCAAAGTCTGCTAACTTGTCTTTGGATGC
TGTCCAAGAGTTGGAGCTCAATGTAGTTCCAATTAGACAAGCTTCAAATGTGACGGGTTTTCTTTTCACCAGTGTTTTTA
TCTACTTCTTTGCACTGTTTAAAGCGTCTTCTTTGAGGCGCAATTATATTATGTTGGCAGCGCGTTTTGCTGTCATTGTT
CTTTATTGCCCACTTTTATATTATTGTGGTGCATTTTTAGATGCAACTATTATTTGTTGCACACTTATTGGCAGGCTTTG
TTTAGTCTGCTTTTACTCCTGGCGCTATAAAAATGCGCTCTTTATTATTTTTAATACTACGACACTTTCTTTCCTCAATG
GTAAAGCAGCTTATTATGACGGCAAATCCATTGTGATTTTAGAAGGTGGTGACCATTACATCACTTTTGGCAACTCTTTT
GTTGCTTTTGTTAGTAGCATCGACTTGTATCTAGCTATACGTGGGCGGCAAGAAGCTGACCTACAGCTGTTGCGAACTGT
TGAGCTTCTTGATGGCAAGAAGCTTTATGTCTTTTCGCAACATCAAATTGTTGGCATTACTAATGCTGCATTTGACTCAA
TTCAACTAGACGAGTATGCTACAATTAGTGAATGA

>KU641665 [organism=porcine epidemic diarrhea virus] [strain=JX/2015/1224] ORF3 gene RNA,complete CDs
ATGTTTCTTGGACTTTTTCAATACACGATTGACACAGTTGTCAAAGATGTTTCAAAGTCTGCTAACTTGTCTTTGGGTGC
TGTCCAAGAGTTGGAGCTCAATGTAGTTCCAATTAGACAAGCTTCAAATGTGACGGGTTTTCTTTTCACCAGTGTTTTTA
TCTACTTCTTTGCACTGTTTAAAGCGTCTTCTTTGAGGCGCAATTATATTATGTTGGCAGCGCGTTTTGCTGTCATTGTT
CTTTATTGCCCAATTTTATATTATTGTGGTGCATTTTTAGATGCAACTATTATTTGTTGCACACTTATTGGCAGGCTTTG
TTTAGTCTGCTTTTACTCCTGGCGCTATAAAAATGCGCTCTTTATTATTTTTAATACTACGACACTTTCTTTCCTCAATG
GTAAAGCAGCTTATTATGACGGCAAATCCATTGTGATTTTAGAAGGTGGTGACCATTACATCACTTTTGGCAACTCTTTT
GTTGCTTTTGTTAGTAGCATGGACTTGTATCTAGCTATACGTGGGCGGCAAGAAGCTGACCTACAGCTGTTGCGAACTGT
TGAGCTTCTTGATGGCAAGAAGCTTTATGTCTTTTCGCAACATCAAATTGTTGGCATTACTAATGCTGCATTTGACTCAA
TTCAACTAGACGAGTATGCTACAATTAGTGAATGA

>KU641666 [organism=porcine epidemic diarrhea virus] [strain=HeB/TS/2015] ORF3 gene RNA,complete CDs
ATGTTTCTTGGACTTTTTCAATACACGATTGACACAGTTGTCAAAGATGTCTCAAAGTCTGCTAACTTGTCTTTGGATGC
TGTCCAAGAGTTGGAGCTCAATGTAGTTCCAATTAGACAAGCTTCAAATGTGACGGGTTTTCTTTTCACCAGTGTTTTTA
TCTACTTCTTTGCACTGTTTAAAGCGTCTTCTTTGAGGCGCAATTATATTATGTTGGCAGCGCGTTTTGCTGTCATTGTT
CTTTATTGCCCACTTTTATATTATTGTGGTGCATTTTTAGATGCAACTATTATTTGTTGCACACTTATTGGCAGGCTTTG
TTTAGTCTGCTTTTACTCCTGGCGCTATAAAAATGCGCTCTTTATTATTTTTAATACTACGACACTTTCTTTCCTCAATG
GTAAAGCAGCTTATTATGACGGCAAATCCATTGTGATTTTAGAAGGTGGTGACCATTACATCACTTTTGGCAACTCTTTT
GTTGCTTTTGTTAGTAGCATCGACTTGTATCTAGCTATACGTGGGCGGCAAGAAGCTGACCTACAGCTGTTGCGAACTGT
TGAGCTTCTTGATGGCAAGAAGCTTTATGTCTTTTCGCAACATCAAATTGTTGGCATTACTAATGCTGCATTTGACTCAA
TTCAACTAGACGAGTATGCTACAATTAGTGAATGA

>KU641667 [organism=porcine epidemic diarrhea virus] [strain=SX/2015/121] ORF3 gene RNA,complete CDs
ATGTTTCTTGGACTTTTTCAATACACGATTGACACAGTTGTCAAAGATGTCTCAAAGTCTGCTAACTTGTCTTTGGATGC
TGTCCAAGAGTTGGAGCTCAATGTAGTTCCAATTAGACAAGCTTCAAATGTGACGGGTTTTCTTTTCACCAGTGTTTTTA
TCTACTTCTTTGCACTGTTTAAAGCGTCTTCTTTGAGGCGCAATTATATTATGTTGGCAGCGCGTTTTGCTGTCATTGTT
CTTTATTGCCCACTTTTATATTATTGTGGTGCATTTTTAGATGCAACTATTATTTGTTGCACACTTATTGGCAGGCTTTG
TTTAGTCTGCTTTTACTCCTGGCGCTATAAAAATGCGCTCTTTATTATCTTTAATACTACGACACTTTCTTTCCTCAATG
GTAAAGCAGATTACTATGACGGCAAATCCATTGTGATTCTAGAAGGTGGTGACCATTACATCACTTTTGGCAACTCTTTT
GTTGCTTTCGTTAGTAGCATTGACTTGTATCTAGCTATACGTGGGCGGCAAGAAGCCGACCTACAGCTGTTGCGAACTGT
TGAGCTTCTTGATGGCAAGAAGCTTTATGTCTTTTCGCAACATCAAATTGTAGGCATTACTAATGCTGCATTTGACTCAA
TTCAACTAGACGAGTATGCTACAATTAGTGAATGA

>KU641668 [organism=porcine epidemic diarrhea virus] [strain=HeB/2015/121] ORF3 gene RNA,complete CDs
ATGTTTCTTGGACTTTTTCAATACACGATTGACACAGTTGTCAAAGATGTCTCAAAGTCTGCTAACTTGTCTTTGGATGC
TGTCCAAGAGTTGGAGCTCAATGTAGTTCCAATTAGACAAGCTTCAAATGTGACGGGTTTTCTTTTCACCAGTGTTTTTA
TCTACTTCTTTGCACTGTTTAAAGCGTCTTCTTTGAGGCGCAATTATATTATGTTGGCAGCGCGTTTTGCTGTCATTGTT
CTTTATTGCCCACTTTTATATTATTGTGGTGCATTTTTAGATGCAACTATTATTTGTTGCACACTTATTGGCAGGCTTTG
TTTAGTCTGCTTTTACTCCTGGCGCTATAAAAATGCGCTCTTTATTATTTTTAATACTACGACACTTTCTTTCCTCAATG
GTAAAGCAGCTTATTATGACGGCAAATCCATTGTGATTTTAGAAGGTGGTGACCATTACATCACTTTTGGCAACTCTTTT
GTTGCTTTTGTTAGTAGCATCGACTTGTATCTAGCTATACGTGGGCGGCAAGAAGCTGACCTACAGCTGTTGCGAACTGT
TGAGCTTCTTGATGGCAAGAAGCTTTATGTCTTTTCGCAACATCAAATTGTTGGCATTACTAATGCTGCATTTGACTCAA
TTCAACTAGACGAGTATGCTACAATTAGTGAATGA

>KU641669 [organism=porcine epidemic diarrhea virus] [strain=FJ/FZ/2015] ORF3 gene RNA,complete CDs
ATGTTTCTTGGACTTTTTCAATACACGATTGACACAGTTGTCAAAGATGTCTCAAAGTCTGCTAACTTGTCTTTGGATGC
TGTCCAAGAGTTGGAGCTCAATGTAGTTCCAATTAGACAAGCTTCAAATGTGACGGGTTTTCTTTTCACCAGTGTTTTTA
TCTACTTCTTTGCACTGTTTAAAGCGTCTTCTTTGAGGCGCAATTATATTATGTTGGCAGCGCGTTTTGCTGTCATTGTT
CTTTATTGCCCACTTTTATATTATTGTGGTGCATTTTTAGATGCAACTATTATTTGTTGCACACTTATTGGCAGGCTTTG
TTTAGTCTGCTTTTACTCCTGGCGCTATAAAAATGCGCTCTTTATTATTTTTAATACTACGACACTTTCTTTCCTCAATG
GTAAAGCAGCTTATTATGACGGCAAATCCATTGTGATTTTAGAAGGTGGTGACCATTACATCACTTTTGGCAACTCTTTT
GTTGCTTTTGTTAGTAGCATCGACTTGTATCTAGCTATACGTGGGCGGCAAGAAGCTGACCTACAGCTGTTGCGAACTGT
TGAGCTTCTTGATGGCAAGAAGCTTTATGTCTTTTCGCAACATCAAATTGTTGGCATTACTAATGCTGCATTTGACTCAA
TTCAACTAGACGAGTATGCTACAATTAGTGAATGA

>KU641670 [organism=porcine epidemic diarrhea virus] [strain=AH/XZ/2015] ORF3 gene RNA,complete CDs
ATGTTTCTTGGACTTTTTCAATACACGATTGACACAGTTGTCAAAGATGTCTCAAAGTCTGCTAACTTGTCTTTGGATGC
TGTCCAAGAGTTGGAGCTCAATGTAGTTCCAATTAGACAAGCTTCAAATGTGACGGGTTTTCTTTTCACCAGTGTTTTTA
TCTACTTCTTTGCACTGTTTAAAGCGTCTTCTTTGAGGCGCAATTATATTATGTTGGCAGCGCGTTTTGCTGTCATTGTT
CTTTATTGCCCACTTTTATATTATTGTGGTGCATTTTTAGATGCAACTATTATTTGTTGCACACTTATTGGCAGGCTTTG
TTTAGTCTGCTTTTACTCCTGGCGCTATAAAAATGCGCTCTTTATTATTTTTAATACTACGACACTTTCTTTCCTCAATG
GTAAAGCAGCTTATTATGACGGCAAATCCATTGTGATTTTAGAAGGTGGTGACCATTACATCACTTTTGGCAACTCTTTT
GTTGCTTTTGTTAGTAGCATCGACTTGTATCTAGCTATACGTGGGCGGCAAGAAGCTGACCTACAGCTGTTGCGAACTGT
TGAGCTTCTTGATGGCAAGAAGCTTTATGTCTTTTCGCAACATCAAATTGTTGGCATTACTAATGCTGCATTTGACTCAA
TTCAACTAGACGAGTATGCTACAATTAGTGAATGA

>KU641671 [organism=porcine epidemic diarrhea virus] [strain=HLJ/GQ/2015] ORF3 gene RNA,complete CDs
ATGTTTCTTGGACTTTTTCAATACACGATTGACACAGTTGTCAAAGATGTCTCAAAGTCTGCTAACTTGTCTTTGGATGC
TGTCCAAGAGTTGGAGCTCAATGTAGTTCCAATTAGACAAGCTTCAAATGTGACGGGTTTTCTTTTCACCAGTGTTTTTA
TCTACTTCTTTGCACTGTTTAAAGCGTCTTCTTTGAGGCGCAATTATATTATGTTGGCAGCGCGTTTTGCTGTCATTGTT
CTTTATTGCCCACTTTTATATTATTGTGGTGCATTTTTAGATGCAACTATTATTTGTTGCACACTTATTGGCAGGCTTTG
TTTAGTCTGCTTTTACTCCTGGCGCTATAAAAATGCGCTCTTTATTATTTTTAATACTACGACACTTTCTTTCCTCAATG
GTAAAGCAGCTTATTATGACGGCAAATCCATTGTGATTTTAGAAGGTGGTGACCATTACATCACTTTTGGCAACTCTTTT
GTTGCTTTTGTTAGTAGCATCGACTTGTATCTAGCTATACGTGGGCGGCAAGAAGCTGACCTACAGCTGTTGCGAACTGT
TGAGCTTCTTGATGGCAAGAAGCTTTATGTCTTTTCGCAACATCAAATTGTTGGCATTACTAATGCTGCATTTGACTCAA
TTCAACTAGACGAGTATGCTACAATTAGTGAATGA

>KU641672 [organism=porcine epidemic diarrhea virus] [strain=SH/2015/124] ORF3 gene RNA,complete CDs
ATGTTTCTTGGACTTTTTCAATACACGATTGACACAGTTGTCAAAGATGTCTCAAAGTCTGCTAACTTGTCTTTGGATGC
TGTCCAAGAGTTGGAGCTCAATGTAGTTCCAATTAGACAAGCTTCAAATGTGACGGGTTTTCTTTTCACCAGTGTTTTTA
TCTACTTCTTTGCACTGTTTAAAGCGTCTTCTTTGAGGCGCAATTATATTATGTTAGCAGCGCGTTTTGCTGTCATTGTT
CTTTATTGCCCACTTTTATATTATTGTGGTGCATTTTTAGATGCAACTATTATTTGTTGCACACTTATTGGCAGGCTTTG
TTTAGTCTGCTTTTACTCCTGGCGCTATAAAAATGCGCTCTTTATTATTTTTAATACTACGACACTTTCTTTCCTCAATG
GTAAAGCAGCTTATTATGACGGCAAATCCATTGTGATTTTAGAAGGTGGTGACCATTACATCACTTTTGGCAACTCTTTT
GTTGCTTTTGTTAGTAGCATCGACTTGTATCTAGCTATACGTGGGCGGCAAGAAGCTGACCTACAGCTGTTGCGAACTGT
TGAGCTTCTTGATGGCAAGAAGCTTTATGTCTTTTCGCAACATCAAATTGTTGGCATTACTAATGCTGCATTTGACTCAA
TTCAACTAGACGAGTATGCTACAATTAGTGAATGA

>KU641673 [organism=porcine epidemic diarrhea virus] [strain=HLJ/2015/1230] ORF3 gene RNA,complete CDs
ATGTTTCTTGGACTTTTTCAATACACGATTGACACAGTTGTCAAAGATGTCTCAAAGTCTGCTAACTTGTCTTTGGATGC
TGTCCAAGAGTTGGAGCTCAATGTAGTTCCAATTAGACAAGCTTCAAATGTGACGGGTTTTCTTTTCACCAGTGTTTTTA
TCTACTTCTTTGCACTGTTTAAAGCGTCTTCTTTGAGGCGCAATTATATTATGTTGGCAGCGCGTTTTGCTGTCATTGTT
TTTTACTGCCCACTTTTATATTATTGTGGTGCATTTTTAGATGCAACTATTATTTGTTGCACACTTATTGGCAGGCTTTG
TTTAGTCTGCTTTTACTCCTGGCGCTATAAAAATGCGCTCTTTATTATTTTTAATACTACGACACTTTCTTTCCTCAATG
GTAAAGCAGCTTATTATGACGGCAAATCCATTGTGATTCTAGAAGGTGGTGACCATTACATCACTTTTGGCAACTCTTTT
GTTGCTTTCGTTAGTAGCATTGACTTGTATCTAGCTATACGTGGGCGGCAAGAAGCCGACCTACAGCTGTTGCGAACTGT
TGAGCTTCTTGATGGCAAGAAGCTTTATGTCTTTTCGCAACATCAAATTGTTGGCATTACTAATGCTGCATTTGACTCAA
TTCAACTAGACGAGTATGCTACAATTAGTGAATGA

>KU641674 [organism=porcine epidemic diarrhea virus] [strain=LN/TA/2015] ORF3 gene RNA,complete CDs
ATGTTTCTTGGACTTTTTCAATACACGATTGACACAGTTGTCAAAGATGTCTCAAAGTCTGCTAACTTGTCTTTGGATGC
TGTCCAAGAGTTGGAGCTCAATGTAGTCCCAATTAGACAAGCTTCAAATGTGACGGGTTTTCTTTTCACCAGTGTTTTTA
TCTACTTCTTTGCACTGTTTAAAGCGTCTTCTTTGGGGCGCAATTATATTATGTTGGCAGCGCGTTTTGCTGTCATTGTT
CTTTATTGCCCACTTTTATATTATTGTGGTGCATTTTTAGATGCAACTATTATTTGTTGCACACTTATTGGCAGGCTTTG
TTTAGTCTGCTTTTACTCCTGGCGCTATAAAAATGCGCTCTTTATTATTTTTAATACTACGACACTTTCTTTCCTCAATG
GTAAAGCAGCTTATTATGATGGCAAATCCATTGTGATTTTAGAAGGTGGTGACCATTACATCACTTTTGGCAACTCTTTT
GTTGCTTTCGTTAGTAGCATCGACTTGTATCTAGCTATACGTGGGCGGCAAGAAGCTGACCTACAGCTGTTGCGAACTGT
TGAGCTTCTTGATGGCAAGAAGCTTTATGTCTTTTCGCAACATCAAATTGTTGGCATTACTAATGCTGCATTTGACTCAA
TTCAACTAGACGAGTATGCTACAATTAGTGAATGA

>KU641675 [organism=porcine epidemic diarrhea virus] [strain=JL/2015/720] ORF3 gene RNA,complete CDs
ATGTTTCTTGGACTTTTTCAATACACGATTGACACAGTTGTCAAAGATGTCTCAAAGTCTGCTAACTTGTCTTTGGACGC
TGTCCAAGAGTTGGAGCTCAATGTGGTTCCAATTAGACAAGCTTCAAATGTGACGGGTTTTCTTTTCACCAGTGTTTTTA
TCTACTTCTTTGCACTGTTTAAAGCGTCTTCTTTGAGGCGCAATTATATTATGTTGGCAGCGCGTTTTGCTGTCATTGTT
CTTTATTGCCCACTTTTATATTATTGTGGTGCATTTTTAGATGCAACTATTATTTGTTGCACACTTATTGGCAGGCTTTG
TTTAGTCTGCTTTTACTCTTGGCGCTATAAAAATGCGCTCTTTATTATTTTTAATACTACGACACTTTCTTTCCTCAATG
GTAAAGCAGCTTATTATGACGGCAAATCCATTGTGATTCTAGAAGGTGGTGACCATTACATCACTTTTGGCAACTCTTTT
GTTGCTTTCGTTAGTAGCATTGACTTGTATCTAGCTATACGTGGGCGGCAAGAAGCCGACCTACAGCTGTTGCGAACTGT
TGAGCTTCTTGATGGCAAGAAGCTTTATGTCTTTTCGCAACTTCAAATTGTTGGCATTACTAATGCTGCATTTGACTCAA
TTCAACTAGACGAGTATGCTACAATTAGTGAATGA

>KU641676 [organism=porcine epidemic diarrhea virus] [strain=SH/2015/921] ORF3 gene RNA,complete CDs
ATGTTTCTTGGACTTTTTCAATACACGATTGACACAGTTGTCAAAGATGTCTCAAAGTCTGCTAACTTGTCTTTGGATGC
TGTCCAAGAGTTGGAGCTCAATGTAGTTCCAATTAGACAAGCTTCAAATGTGACGGGTTTTCTTTTCACCAGTGTTTTTA
TCTACTTCTTTGCACTGTTTAAAGCGTCTTCTTTGAGGCGCAATTATATTATGTTGGCAGCGCGTTTTGCTGTCATTGTT
CTTTATTGCCCACTTTTATATTATTGTGGTGCATTTTTAGATGCAACTATTATTTGTTGCACACTTATTGGCAGGCTTTG
TTTAGTCTGCTTTTACTCCTGGCGCTATAAAAATGCGCTCTTTATTATTTTTAATACTACGACACTTTCTTTCCTCAATG
GTAAAGCAGCTTATTATGACGGCAAATCCATTGTGATTTTAGAAGGTGGTGACCATTACATCACTTTTGGCAACTCTTTT
GTTGCTTTTGTTAGTAGCATCGACTTGTATCTAGCTATACGTGGGCGGCAAGAAGCTGACCTACAGCTGTTGCGAACTGT
TGAGCTTCTTGATGGCAAGAAGCTTTATGTCTTTTCGCAACATCAAATTGTTGGCATTACTAATGCTGCATTTGACTCAA
TTCAACTAGACGAGTATGCTACAATTAGTGAATGA

>KU641677 [organism=porcine epidemic diarrhea virus] [strain=BJ/2015/516] ORF3 gene RNA,complete CDs
ATGTTTCTTGGACTTTTTCAATACACGATTGACACAGTTGTCAAAGATGTCTCAAAGTCTGCTAACTTGTCTTTGGATGC
TGTCCAAGAGTTGGAGCTCAATGTAGTTCCAATTAGACAAGCTTCAAATGTGACGGGTTTTCTTTTCACCAGTGTTTTTA
TCTACTTCTTTGCACTGTTTAAAGCGTCTTCTTTGAGGCGCAATTATATTATGTTGGCAGCGCGTTTTGCTGTCATTGTT
CTTTATTGCCCACTTTTATATTATTGTGGTGCATTTTTAGATGCAACTATTATTTGTTGCACACTTATTGGCAGGCTTTG
TTTAGTCTGCTTTTACTCCTGGCGCTATAAAAATGCGCTCTTTATTATTTTTAATACTACGACACTTTCTTTCCTCAATG
GTAAAGCAGCTTATTATGACGGCAAATCCATTGTGATTTTAGAAGGTGGTGACCATTACATCACTTTTGGCAACTCTTTT
GTTGCTTTCGTTAGTAGCATCGACTTGTATCTAGCTATACGTGGGCGGCAAGAAGCTGACCTACAGCTGTTGCGAACTGT
TGAGCTTCTTGATGGCAAGAAGCTTTATGTCTTTTCGCAACATCAAATTGTTGGCATTACTAATGCTGCATTTGACTCAA
TTCAACTAGACGAGTATGCTACAATTAGTGAATGA


>KR078319/(CH/HeN/PY-2015)/2015/China
ATGTTTCTTGGACTTTTTCAATACACGATTGACACAGTTGTCAAAGATGTCTCAAAGTCTGCTAACTTGT
CTTTGGATGCTGTCCAAGAGTTGGAGCTCAATGTAGTTCCAATTAGACAAGCTTCAAATGTGACGGGTTT
TCTTTTCACCAGTGTTTTTATTTACTTCTTTGCACTGTTTAAAGCGTCTTCTTTGAGGCGCAATTATTTT
ATGTTGGCAGCGCGTTTTGCTGTCATTGTTCTTTATTGCCCACTTTTATATTATTGTGGTGCATTTTTAG
ATGCAACTATTATTTGTTGCACACTTATTGGCAGGCTTTGTTTAGTCTGCTTTTACTCCTGGCGCTATAA
AAATGCGCTCTTTATTATTTTTAATACTACGACACTTTCTTTCCTCAATGGTAAAGCAGCTTATTATGAC
GGCAAATCCATTGTGATTTTAGAAGGTGGTGACCATTACATCACTTTTGGCAACTCTTTTGTTGCTTTTG
TTAGTAGCATCGACTTGTATCTAGCTATACGTGGGCGGCAAGAAGCTGACCTACAGCTGTTGCGAACTGT
TGAGCTTCTTGATGGCAAGAAGCTTTATGTCTTTTCGCAACATCAAATTGTTGGCATTACTAATGCTGCA
TTTGACTCAATTCAACTAGACGAGTATGCTACAATTAGTGAATGA


>KR078318/(CH/HeN/XC-2014)/2014/China
ATGTTTCTTGGACTTTTTCAATACACGATTGACACAGTTGTCAAAGACGTCTCAAAGTCTGCTAACTTGT
CTTTGGATGCTGTCCAAGAGTTGGAGCTCAATGTAGTCCCAATTAGACAAGCTTCAAATGTGACGGGTTT
TCTTTTCACCAGTGTTTTTATTTACTTCTTTGCACTGTTTAAAGCGTCTTCTTTGAGGCGCAATTATATT
ATGTTGGCAGCGCGTTTTGCTGTCATTGTTCTTTATTGCCCACTTTTATATTATTGTGGTGCATTTTTAG
ATGCAACTATTATTTGTTGCACACTTATTGGCAGGCTTTGTTTAGTCTGCTTTTACTCCTGGCGCTATAA
AAATGCGCTCTTTATTATTTTTAATACTACGACACTTTCTTTCTTCAATGGTAACGCAGCTTATTATGAC
GGCAAATCCATTGTGATTTTAGAAGGTGGTGACCATTACATCACTTTTGGCAATTCTTTTGTTGCTTTCG
TTAGTAGCATCGACTTGTACCTAGCTATACGTGGGCGGCAAGAAGCTGACCTACAGCTGTTGCGAACTGT
TGAGCTTCTTGATGGCAAGAAGCTTTATGTCTTTTCGCAACATCAAATTGTTGGCATTACTAATGCTGCA
TTTGACTCAATTCAACTAGACGAGTATGCTACAATTAGTGAATGA

>KT323980/LNCT2/2014/China
atgttccttggactttttcaatacacgattgacacagttgtcaaagatgtctcaaagtctgctaacttgtctttggatgc
tgtccaagagttggagctcaatgtagttccaattagacaagcttcaaatgtgacgggttttcttttcaccagtgttttta
tctacttctttgcactgtttaaagcgtcttctttgaggcgcaattatattatgttggcagcgcgttttgctgtcattgtt
ctttattgcccacttttatattattgtggtgcatttttagatgcaactattatttgttgcacacttattggcaggctttg
tttagtctgcttttactcctggcgctataaaaatgcgctctttattatttttaatactacgacactttctttcctcaatg
gtaaagcagcttattatgacggcaaatccattgtgattttagaaggtggtgaccattacatcacttttggcaactctttt
gttgctttcgttagtagcatcgacttgtatctagctatacgtgggcggcaagaagctgacctacagctgttgcgaactgt
tgagcttcttgatggcaagaagctttatgtcttttcgcaacatcaaattgttggcattactaatgctgcatttgactcaa
ttcaactagacgagtatgctacaattagtgaatga

>KM609213/PEDV-WS/2014/China
atgtttcttggactttttcaatacacgattgacacagttgtcaaagatgtctcaaagtctgctaacttgtctttggatgc
tgtccaagagttggagctcaatgtagttccaattagacaagcttcaaatgtgacgggttttcttttcaccagtgttttta
tctacttctttgcactgtttaaagcgtcttctttgaggcgcaattatattatgttggcagcgcgttttgctgtcattgtt
ctttattgcccacttttatattattgtggtgcatttttagatgcaactattatttgttgcacacttattggcaggctttg
tttagtctgcttttactcctggcgctataaaaatgcgctctttattatttttaatactacgacactttctttcctcaatg
gtaaagcagcttattatgacggcaaatccattgtgattttagaaggtggtgaccattacatcacttttggcaactctttt
gttgcttttgttagtagcatcgacttgtatctagctatacgtgggcggcaagaagctgacctacagctgttgcgaactgt
tgagcttcttgatggcaagaagctttatgtcttttcgcaacatcaaattgttggcattactaatgctgcatttgactcaa
ttcaactagacgagtatgctacaattagtgaatga

>KM609212/PEDV-LYG/2014/China
atgtttcttggactttttcaatacacgattgacacagttgtcaaagatgtctcaaagtctgctaacttgtctttggatgc
tgtccaagagttggagctcaatgtagttccaattagacaagcttcaaatgtgacgggttttcttttcaccagtgttttta
tctacttctttgcactgtttaaagcgtcttctttgaggcgcaattatattatgttggcagcgcgttttgctgtcattgtt
ctttattgcccacttttatattattgtggtgcatttttagatgcaactattatttgttgcacacttattggcaggctttg
tttagtctgcttttactcctggcgctataaaaatgcgctctttattatttttaatactacgacactttctttcctcaatg
gtaaagcagcttattatgacggcaaatccattgtgattttagaaggtggtgaccattacatcacttttggcaactctttt
gttgcttttgttagtagcatcgacttgtatctagctatacgtgggcggcaagaagctgacctacagctgttgcgaactgt
tgagcttcttgatggcaagaagctttatgtcttttcgcaacatcaaattgttggcattactaatgctgcatttgactcaa
ttcaactagacgagtatgctacaattagtgaatga

>KF476061/CHHEB/2013/China
atgtttcttggactttttcaatacacgattgacacagttgtcaaagatgtctcaaagtctgctaacttttctttggatgc
tgtccaagagttggagctcaatgtagttccaattagacaagcttcaaatgtgatgggttttcttttcaccagtgttttta
tctacttctttgcactgtttaaagcgtcttctttgaggcgcaattgtattatgttggcagcgcgttttgctgtcattgtt
ctttattgcccacttttatattattgtggtgcatttttagatgcaactattatttgttgcacacttattggcaggctttg
tttagtctgcttttactcctggcgctataaaaatgcgctctttattatttttaatactacgacactttctttcctcaatg
gtaaagcagcttattatgacggcaaatccattgtgattttagaaggtggtgaccattacatcacttttggcaactctttt
gttgctttcgttagtagcattgacttgtatctagctatacgtgggcggcaagaagccgacctacagctgttgcgaactgt
tgagcttcttgatggcaagaagctttatgtcttttcgcaacatcaaattgttggcattactaatgatgcattcgactcaa
ttcaactagacgagtatgctacaattagtgaatga

>KF476057/CHLSHAN/2013/China
atgtttcttggactttttcaatacacgattgacacagtcgtcaaagatgtctctaagtctgccaacttgtcttcggacgc
tgtccaagagttggagcttaatgtagttccaattagacaagcttcaaatgtgactggttttcttttcaccagtgttttta
tttacttctttgcactgtttaaagcgtcttctttgaggcgcaattatgttatgttggcagcgcgttttgctgtcatcttt
ctttattgcccacttttatattattgtggtgcatttttagatgcaactattatttgttgcacacttattggcaggctctt
tttagtctgcttttactcctggcgctataaaaatgcgctctttattatctttaatactacgacactttctttcctcaatg
gtaaagcagcttattatgacggcaaatccattgtgattctagaaggtggtgaccattacatcacttttggcaactctttt
gttgctttcgttagtagcattgacttgtatctagctatacgtgggcggcaagaagccgacctacagctgttgcgcactgt
tgagcttcttgatggcaagaagctttatgtcttttcgcaacatcaaattgttggcattactaatgctgcatttgactcaa
ttcaactagacgagtatgctacaattagtgaatga

>KF476055/CHLH/2012/China
atgtttcttggactttttcaatacacgattgacacagttgtcaaagatgtctcaaagtctgctaacttgtctttggatgc
tgtccaagagttggagctcaatgtagttccaattagacaagcttcaaatgtgacgggttttcttttcaccagtgttttta
tctacttctttgcactgtttaaagcgtcttctttgaggcgcaattatattatgttggcagcgcgttttgctgtcattgtt
ctttattgcccacttttatattattgtggtgcatttttagatgcaactattatttgttgcacacttattggcaggctttg
tttagtctgcttttactcctggcgctataaaaatgcgctctttattatttttaatactacgacactttctttcctcaatg
gtaaagcagcttattatgacggcaaatccattgtgattttagaaggtggtgaccattacatcacttttggcaactctttt
gttgctttcgttagtagcatcgacttgtatctagctatacgtgggcggcaagaagctgacctacagctgttgcgaactgt
tgagcttcttgatggcaagaagctttatgtcttttcgcaacatcaaattgttggcattactaatgctgcatttgactcaa
ttcaactagacgagtatgctacaattagtgaatga

>JX645187/AHSX/2012/China
ATGTTTCTTGGACTTTTTCAATACACGATTGACACAGTTGTCAAAGATGTCTCAAAGTCTGCTAACTTGT
CTTTGGATGCTGTCCAAGAGTTGGAGCTCAATGTAGTTCCAATTAGACAAGCTTCAAATGTGACGGGTTT
TCTTTTCACCAGTGTTTTTATCTACTTCTTTGCACTGTTTAAAGCGTCTTCTTTGAGGCGCAATTATATT
ATGTTGGCAGCGCGTTTTGCTGTCATTGTTCTTTATTGCCCACTTTTATATTATTGTGGTGCATTTTTAG
ATGCAACTATTATTTGTTGCACACTTATTGGCAGGCTTTGTTTAGTCTGCTTTTACTCCTGGCGCTATAA
AAATGCGCTCTTTATTATTTTTAATACTACGACACTTTCTTTCCTCAATGGTAAAGCAGCTTATTATGAC
GGCAAATCCATTGTGATTCTAGAAGGTGGTGACCATTACATCACTTTTGGCAACTCTTTTGTTGCTTTCG
TTAGTAGCATTGACTTGTATCTAGCTATACGTGGGCGGCAAGAAGCCGACCTACAGCTGTTGCGAACTGT
TGAGCTTCTTGATGGCAAGAAGCTTTATGTCTTTTCGCAACATCAAATTGTTGGCATTACTAATGCTGCA
TTTGACTCAATTCAACTAGACGAGTATGCTACAATTAGTGAATGA

>KT388434/P1/2012/China
ATGTTTCTTGGACTTTTTCAATACACGATTGACACAGTCGTCAAAGATGTCTCTAAGTCTGCCAACTTGT
CTTCGGATGCTGTCCAAGAGTTGGAGCTTAATGTAGTTCCAATTAGGCAAGCTTCAAATGTGACTGGTTT
TTTTTTCACCAGTGTTTTTATTTACTTCTTTGCACTGTTTAAAGCGTCTTCTTTGAGGCGCAATTATGTT
ATGTTGGCAGCGCGTTTTGCTGTCATCTTTCTTTATTGCCCACTTTTATATTACTGTGGTGCATTTTTAG
ATGCAACTATTATCTGTTGCACACTTATTGGCAGGCTCTTTTTAGTCTGCTTTTATTCCTGGCGCTATAA
AAATGCGCTCTTTATTATCCTTAATACTACTACACTTTCTTTTCTCAATGGTAAAGCAGCTTATTATGAC
GGCAAATCCATTGTGATTCTAGAAGGTGGTGACCATTACATCACTTTTGGCAACTCTTTCGTTGCTTTCG
TTAGTAGCATTAACTTGTATCTAGCTATACGTGGGCGGCAAGAAGCTGACCTACATCTGTTGCGAACTGT
TGAGCTTCTTGATGGCAAGAAGCTTCATGTCTTTTCGCAACATCAAATTGTTGGCATTACTAATGCTGCA
TTTGATTCAATTCAACTAGACGAGTATGCTACAATTAGTGAATGA


>JQ305099(CH/HLJHH-2/2011)/2011/China
ATGTTTCTTGGACTTTTTCAATACACGATTGACACAGTTGTCAAAGATGTCTCAAAGTCTGCTAACTTGT
CTTTGGATGCTGTCCAAGAGTTGGAGCTCAATGTAGTTCCAATTAGACAAGCTTCAAATGTGACTGGTTT
TCTTTTCACCAGTGTTTTTATTTACTTCTTTGCACTGTTTAAAGCGTCTTCTTTGAGGCGCAATTATGTT
ATGTTGGCAGCGCGTTTTGCTGTCATCTTTCTTTATTGCCCACTTTTATATTATTGTGGTGCATTTTTAG
ATGCAACTATTATCTGTTGCACACTTATTGGCAGGCTCTTTTTAGTCTGCTTTTATTCCTGGCGCTATAA
AAATGCGCTCTTTATTATCTTTAATACTACTACACTTTCTTTTCTCAATGGTAAAGCAGCTTATTATGAC
GGCAAATCCATTGTGATTCTAGAAGGTGGTGACCATTACATCACTTTTGGCAACTCTTTTGTTGCTTTCG
TTAGTAGCATTGACTTGTATCTAGCTATACGTGGGCGGCAAGAAGCTGACCTACATCTGTTGCGAACTGT
TGAGCTTCTTGACGGCAAGAAGCTTTATGTCTTTTCACAACATCAAATTGTTGGCATTACTAATGCCGCA
TTTGACTCAATTCAACTAGACGAGTATGCTACAATTAGTGAATGA

>JN980697/CHGD-01/2011/China
ATGTTTCTTGGACTTTTTCAATACACGATTGACACAGTCGTCAAAGATGTCTCTAAGTCTGCCAACTTGTCTTCGGATGC
TGTCCAAGAGTTGGAGCTTAATGTAGTTCCAATTAGGCAAGCTTCAAATGTGACTGGTTTTCTTTTCACCAGTGTTTTTA
TTTACTTCTTTGCACTGTTTAAAGCGTCTTCTTTGAGGCGCAATTATGTTATGTTGGCAGCGCGTTTTGCTGTCATCTTT
CTTTATTGCCCACTTTTATATTACTGTGGTGCATTTTTAGATGCAACTATTATCTGTTGCACACTTATTGGCAGGCTCTT
TTTAGTCTGCTTTTATTCCTGGCGCTATAAAAATGCGCTCTTTATTATCCTTAATACTACTACACTTTCTTTTCTCAATG
GTAAAGCAGCTTATTATGACGGCAAATCCATTGTGATTCTAGAAGGTGGTGACCATTACATCACTTTTGGCAACTCTTTC
GTTGCTTTCGTTAGTAGCATTAACTTGTATCTAGCTATACGTGGGCGGCAAGAAGCTGACCTACATCTGTTGCGAACTGT
TGAGCTTCTTGATGGCAAGAAGCTTTATGTCTTTTCGCAACATCAAATTGTTGGCATTACTAATGCTGCATTTGACTCAA
TTCAACTAGACGAGTATGCTACAATTAGTGAATGA

>KC342821/CH22/2011/China
ATGTTTCTTGGACTTTTTCAATACACGATTGACACAGTTGTCAAAGATGTCTCAAAGTCTGCTAACTTGT
CTTTGGATGCTGTCCAAGAGTTGGAGCTCAATGTAGTTCCAATTAGACAAGCTTCAAATGTGACGGGTTT
TCTTTTCACCAGTGTTTTTATCTACTTCTTTGCACTGTTTAAAGCGTCTTCTTTGAGGCGCAATTATATT
ATGTTGGCAGCGCGTTTTGCTGTCATTGTTCTTTATTGCCCACTTTTATATTATTGTGGTGCATTTTTAG
ATGCAACTATTATTTGTTGCACACTTATTGGCAGGCTTTGTTTAGTCTGCTTTTACTCTTGGCGCTATAA
AAATGCGCTCTTTATCATCTTTAATACTACGACACTTTCTTTCCTCAATGGTAAAGCAGCTTATTATGAC
GGTAAATCCATTGTGATTCTAGAAGGTGGTGACCATTACATCACTTTTGGCAACTCTTTTGTTGCTTTCG
TTAGTAGCATTGACTTGTATCTAGCTATACGTGGGCGGCAAGAAGCCGACCTACAGCTGTTGCGAACTGT
TGAGCTTCTTGATGGCAAGAAGCTTTATGTCTTTTCGCAACATCAAATTGTTGGCATTACTAATGCTGCA
TTTGACTCAATTCAACTAGACGAGTATGCTACAATTAGTGAATGA

>KC342819/CH13/2011/China
ATGTTTCTTGGACTTTTTCAATACACGATTGACACAGTTGTCAAAGATGTCTCAAAGTCTGCTAACTTGT
CTTTGGATGCTGTCCAAGAGTTGGAGCTCAATGTAGTTCCAATTAGACAAGCTTCAAATGTGACGGGTTT
TCTTTTCACCAGTGTTTTTATCTACTTCTTTGCACTGTTTAAAGCATCTTCTTTGAGGCGCAATTATATT
ATGTTGGCAGCGCGTTTTGCTGTCATTGTTCTTTATTGCCCACTTTTATATTATTGTGGTGCATTTTTAG
ATGCAACTATTATTTGTTGCACACTTATTGGCAGGCTTTGTTTAGTCTGCTTTTACTCTTGGCGCTATAA
AAATGCGCTCTTTATCATCTTTAATACTACGACACTTTCTTTCCTCAATGGTAAAGCAGCTTATTATGAC
GGCAAATCCATTGTGATTCTGGAAGGTGGTGACCATTACATCACTTTTGGCAACTCTTTTGTTGCTTTCG
TTAGTAGCATTGACTTGTATCTAGCTATACGTGGGCGGCAAGAAGCCGACCTACAGCTGTTGCGAACTGT
TGAGCTTCTTGATGGCAAGAAGCTTTATGTCTTTTCGCAACATCAAATTGTTGGCATTACTAATGCTGCA
TTTGACTCAATTCAACTAGACGAGTATGCTACAATTAGTGAATGA


>KC342816/CH7/2011/China
atgtttcttggactttttcaatacacgattgacacagttgtcaaagatgtctcaaagtctgctaacttgtctttggatgc
tgtccaagagttggagctcaatgtagttccaattagacaagcttcaaatgtgacgggttttcttttcaccagtgttttta
tctacttctttgcactgtttaaagcgtcttctttgaggcgcaattatattatgttggcagcgcgttttgctgtcattgtt
ctttattgcccacttttatattattgtggtgcatttttagatgcaactattatttgttgcacacttattggcaggctttg
tttagtctgcttttactcttggcgctataaaaatgcgctctttatcatctttaatactacgacactttctttcctcaatg
gtaaagcagcttattatgacggcaaatccattgtgattctagaaggtggtgaccattacatcacttttggcaactctttt
gttgctttcgttagtagcattgacttgtatctagctatacgtgggcggcaagaagccgacctacagctgttgcgaactgt
tgagcttcttgatggcaagaagctttatgtcttttcgcaacatcaaattgttggcattactaatgctgcatttgactcaa
ttcaactagacgagtatgctacaattagtgaatga


>JQ735952/(CH/BJSY/2011)/2011/China
ATGTTTCTTGGACTTTTTCAATACACGATTGACACAGTTGTCAAAGATGTCTCAAAGTCTGCTAACTTGT
CTTTGGATGCTGTCCAAGAGTTGGAGCTCAATGTAGTTCCAATTAGACAAGCTTCAAATGTGACGGGTTT
TCTTTTCACCAGTGTTTTTATCTACTTCTTTGCACTGTTTAAAGCGTCTTCTTTGAGGCGCAATTATATT
ATGTTGGCAGCGCGTTTTGCTGTCATTGTTCTCTATTGCCCACTTTTATATTATTGTGGTGCATTTTTAG
ATGCAACTATTATTTGTTGCACACTTATTGGCAGGCTTTGTTTAGTCTGCTTTTACTCCTGGCGCTATAA
AAATGCGCTCTTTATTATTTTTAATACTACGACACTTTCTTTCCTCAATGGTAAAGCAGCTTATTATGAC
GGCAAATCCATTGTGATTCTAGAAGGTGGTGACCATTACATCACTTTTGGCAACTCTTTTGTTGCTTTCG
TTAGTAGCATTGACTTGTATCTAGCTATACGTGGGCGGCAAGAAGCCGACCTACAGCTGTTGCGAACTGT
TGAGCTTCTTGATGGCAAGAAGCTTTATGTCTTTTCGCAACATCAAATTGTTGGCATTACTAATGCTGCA
TTTGACTCAATTCAACTAGACGAGTATGCTACAATTAGTGAATGA


>JQ735951/(CH/SDQD/2011)/2011/China
ATGTTTCTTGGACTTTTTCAATACACGATTGACACAGTTGTCAAAGATGTCTCAAAGTCTGCTAACTTGT
CTTTGGATGCTGTCCAAGAGTTGGAGCTCAATGTAGTTCCAATTAGACAAGCTTCAAATGTGACGGGTTT
TCTTTTCACCAGTGTTTTTATCTACTTCTTTGCACTGTTTAAAGCGTCTTCTTTGAGGCGCAATTATATT
ATGTTGGCAGCGCGTTTTGCTGTCATTGTTCTTTATTGCCCACTTTTATATTATTGTGGTGCATTTTTAG
ATGCAACTATTATTTGTTGCACACTTATTGGCAGGCTTTGTTTAGTCTGCTTTTACTCCTGGCGCTATAA
AAATGCGCTCTTTATTATTTTTAATACTACGACACTTTCTTTCCTCAATGGTAAAGCAGCTTATTATGAC
GGCAAATCCATTGTGATTTTAGAAGGTGGTGACCATTACATCACTTTTGGCAACTCTTTTGTTGCTTTCG
TTAGTAGCATTGACTTGTATCTAGCTATACGTGGGCGGCAAGAAGCCGACCTACAGCTGTTGCGAACTGT
TGAGCTTCTTGATGGCAAGAAGCTTTATGTCTTTTCGCAACATCAAATTGTTGGCATTACTAATGCTGCA
TTTGACTCAATTCAACTAGACGAGTATGCTACAATTAGTGAATGA


>JQ664304/(CH/HBBD/2011)/2011/China
ATGTTTCTTGGACTTTTTCAATACACGATTGACACAGTCGTCAAAGATGTCTCTAAGTCTGCCAACTTGT
CTTTGGATGCTGTCCAAGAGTTGGAGCTTAATGTAGTTCCAATTAGACAAGCTTCAAATGTGACTGGTTT
TCTTTTCACCAGTGTTTTTATTTACTTCTTTGCACTGTTTAAAGCGTCTTCTTTGAGGCGCAATTATGTT
ATGTTGGCAGCGCGTTTTGCTGTCATCTTTCTTTATTGCCCACTTTTATATTACTGTGGTGCATTTTTAG
ATGCAACTATTATCTGTTGCACACTTATTGGCAGGCTCTTTTTAGTCTGCTTTTATTCCTGGCGCTATAA
AAATGCGCTCTTTATTATCTTTAATACTACTACACTTTCTTTTCTCAATGGTAAAGCAGCTTATTATGAC
GGCAAATCCATTGTGATTCTAGAAGGTGGTGACCATTACATCACTTTTGGCAACTCTTTCGTTGCTTTCG
TTAGTAGCATTAACTTGTATCTAGCTATACGTGGGCGGCAAGAAGCTGACCTACATCTGTTGCGAACTGT
TGAGCTTCTTGATGGCAAGAAGCTTTATGTCTTTTCGCAACATCAAATTGTTGGCATTACTAATGCTGCA
TTTGACTCAATTCAACTAGACGAGTATGCTACAATTAGTGAATGA


>JQ664302/(CH/JLCC/2011)/2011/China
ATGTTTCTTGGACTTTTTCAATACACGATTGACACAGTTGTCAAAGATGTCTCAAAGTCTGCTAACTTGT
CTTTGGATGCTGTCCAAGAGTTGGAGCTCAATGTAGTTCCAATTAGACAAGCTTCAAATGTGACGGGTTT
TCTTTTCACCAGTGTTTTTATCTACTTCTTTGCACTGTTTAAAGCGTCTTCTTTGAGGCGCAATTATATT
ATGTTGGCAGCGCGTTTTGCTGTCATTGTTCTTTATTGCCCACTTTTATATTATTGTGGTGCATTTTTAG
ATGCAACTATTATTTGTTGCACACTTATTGGCAGGCTTTGTTTAGTCTGCTTTTACTCCTGGCGCTATAA
AAATGCGCTCTTTATTATCTTTAATACTACGACACTTTCTTTCCTCAATGGTAAAGCAGCTTATTATGAC
GGCAAATCCATTGTGATTCTAGAAGGTGGTGACCATTACATCACTTTTGGCAACTCTTTTGTTGCTTTCG
TTAGTAGCACTGACTTGTATCTAGCTATACGTGGGCGGCAAGAAGCCGACCTACAGCTGTTGCGAACTGT
TGAGCTTCTTGATGGCAAGAAGCTTTATGTCTTTTCGCAACATCAAATTGTTGGCATTACTAATGCTGCA
TTTGACTCAATTCAACTAGACGAGTATGCTACAATTAGTGAATGA


>JQ664301/(CH/HBQHD/2011)/2011/China
ATGTTTCTTGGACTTTTTCAATACACGATTGACACAGTTGTCAAAGATGTCTCAAAGTCTGCTAACTTGT
CTTTGGATGCTGTCCAAGAGTTGGAGCTCAATGTAGTTCCAATTAGACAAGCTTCAAATGTGACGGGTTT
TCTTTTCACCAGTGTTTTTATCTACTTCTTTGCACTGTTTAAAGCGTCTTCTTTGAGGCGCAATTATATT
ATGTTGGCAGCGCGTTTTGCTGTCATTGTTCTTTATTGCCCACTTTTATATTATTGTGGTGCATTTTTAG
ATGCAACTATTATTTGTTGCACACTTATTGGCAGGCTTTGTTTAGTCTGCTTTTACTCTTGGCGCTATAA
AAATGCGCTCTTTATTATCTTTAATACTACGACACTTTCTTTCCTCAATGGTAAAGCAGCTTATTATGAC
GGCAAATCCATTGTGATTCTAGAAGGTGGTGACCATTACATCACTTTTGGCAACTCTTTTGTTGCTTTCG
TTAGTAGCATTGACTTGTATCTAGCTATACGTGGGCGGCAAGAAGCCGACCTACAGCTGTTGCGAACTGT
TGAGCTTCTTGATGGCAAGAAGCTTTATGTCTTTTCGCAACATCAAATTGTTGGCATTACTAATGCTGCA
TTTGACTCAATTCAACTAGACGAGTATGCTACAATTAGTGAATGA


>JQ664300/(CH/SDLY/2011)/2011/China
ATGTTTCTTGGACTTTTTCAATACACGATTGACACAGTTGTCAAAGATGTCTCAAAGTCTGCTAACTTGT
CTTTGGATGCTGTCCAAGAGTTGGAGCTCAATGTAGTTCCAATTAGACAAGCTTCAAATGTGACGGGTTT
TCTTTTCACCAGTGTTTTTATCTACTTCTTTGCACTGTTTAAAGCGTCTTCTTTGAGGCGCAATTATATT
ATGTTGGCAGCGCGTTTTGCTGTCATTGTTCTTTATTGCCCACTTTTATATTATTGTGGTGCATTTCTAG
ATGCAACTATTATTTGTTGCACACTTATTGGCAGGCTTTGTATAGTCTGCTTTTACTCCTGGCGCTATAA
AAATGCGCTCTTTATTATTTTTAATACTACGACACTTTCTTTCCTCAATGGTAAAGCAGCTTATTATGAC
GGCAAATCCATTGTGATTTTAGAAGGTGGTGACCATTACATCACTTTTGGCAACTCTTTTGTTGCTTTCG
TTAGTAGCATTGACTTGTATCTAGCTATACGTGGGCGGCAAGAAGCCGACTTACAGCTGTTGCGAACTGT
TGAGCTTCTTGATGGCAAGAAGCTTTATGTCTTTTCGCAACATCAAATTGTTGGCATTACTAATGCTGCA
TTTGACTCAATTCAACTAGACGAGTATGCTACAATTAGTGAATGA


>JQ664299/(CH/SH/2011)/2011/China
ATGTTTCTTGGACTTTTTCAATACACGATTGACACAGTTGTCAAAGATGTCTCAAAGTCTGCTAACTTGT
CTTTGGATGCTGTCCAAGAGTTGGAGCTCAATGTAGTTCCAATTAGACAAGCTTCAAATGTGACGGGTTT
TCTTTTCACCAGTGTTTTTATCTACTTCTTTGCACTGTTTAAAGCGTCTTCTTTGAGGCGCAATTATATT
ATGTTGGCAGCGCGTTTTGCTGTCATTGTTCTTTATTGCCCACTTTTATATTATTGTGGTGCATTTTTAG
ATGCAACTATTATTTGTTGCACACTTATTGGCAGGCTTTGTTTAGTCTGCTTTTACTCCTGGCGCTATAA
AAATGCGCTCTTTATTATCTTTAATACTACGACACTTTCTTTCCTCAATGGTAAAGCAGCTTATTATGAC
GGCAAATCCATTGTGATTCTAGAAGGTGGTGACCATTACATCACTTTTGGCAACTCTTTTGTTGCTTTCG
TTAGTAGCATTGACTTGTATCTAGCTATACGTGGGCGGCAAGAAGCCGACCTACAGCTGTTGCGAACTGT
TGAGCTTCTTGATGGCAAGAAGCTTTATGTCTTTTCGCAACATCAAATTGTTGGCATTACTAATGCTGCA
TTTGACTCAATTCAACTAGACGAGTATGCTACAATTAGTGAATGA

>JN547395/(CH/HBQX/10)/2010/China
ATGTTTCTTGGACTTTTTCAATACACGATTGACACAGTTGTCAAAGATGTCTCAAAGTCTGCTAACTTGT
CTTTGGATGCTGTCCAAGAGTTGGAGCTCAATGTAGTTCCAATTAGACAAGCTTCAAATGTGACGGGTTT
TCTTTTCACCAGTGTTTTTATCTACTTCTTTGCACTGTTTAAAGCGTCTTCTTTGAGGCGCAATTATATT
ATGTTGGCAGCGCGTTTTGCTGTCATTGTTCTTTATTGCCCACTTTTATATTATTGTGGTGCATTTTTAG
ATGCAACTATTATTTGTTGCACACTTATTGGCAGGCTTTGTTTAGTCTGCTTTTACTCCTGGCGCTATAA
AAATGCGCTCTTTATTATTTTTAATACTACGACACTTTCTTTCCTCAATGGTAAAGCAGCTTATTATGAC
GGCAAATCCATTGTGATTTTAGAAGGTGGTGACCATTACATCACTTTTGGCAACTCTTTTGTTGCTTTCG
TTAGTAGCATCGACTTGTATCTAGCTATACGTGGGCGGCAAGAAGCTGACCTACAGCTGTTGCGAACTGT
TGAGCTTCTTGATGGCAAGAAGCTTTATGTCTTTTCGCAACATCAAATTGTTGGCATTACTAATGCTGCA
TTTGACTCAATTCAACTAGACGAGTATGCTACAATTAGTGAATGA


>GU372741/(CH/JL/09)/2009/China
ATGTTTCTTGGACTTTTTCAATACACGATTGACACAGTTGTCAAAGATGTCTCAAAGTCTGCTAACTTGTCTTTGGATGC
TGTCCAAGAGTTGGAGCTCAATGTAGTTCCAATTAGACAAGCTTCAAATGTGACGGGTTTTCTTTTCACCAGTGTTTTTA
TCTACTTCTTTGCACTGTTTAAAGCGTCTTCTTTGAGGCGCAATTATATTATGTTGGCAGCGCGTTTTGCTGTCATTGTT
CTTTATTGCCCACTTTTATATTATTGTGGTGCATTTTTAGATGCAACTATTATTTGTTGCACACTTATTGGCAGGCTTTG
TTTAGTCTGCTTTTACTCCTGGCGCTATAAAAATGCGCTCTTTATTATTTTTAATACTACGACACTTTCTTTCCTCAATG
GTAAAGCAGCTTATTATGACGGCAAACCCATTGTGATTTTAGAAGGTGGTGACCATTACATCACTTTTGGCAACTCTTTT
GTTGCTTTCGTTAGTAGCATTGACTTGTATCTAGCTATACGTGGGCGGCAAGAAGCCGACCTACAGTTGTTGCGAACTGT
TGAGCTTCTTGATGGCAAGAAGCTTTATGTCTTTTCGCAACATCAAATTGTTGGCATTACTAATGCTGCATTTGACTCAA
TTCAACTAGACGAGTATGCTACAATTAGTGAATGA

>GU372735/(CH/HLJM/07)/2007/China
ATGTTTCTTGGACTTTTTCAATACACGATTGACACAGTTGTCAAAGATGTCTCAAAGTCTGCTAACTTGTCTTTGGATGC
TGTCCAAGAGTTGGAGCTCAATGTAGTTCCAATTAGACAAGCTTCAAATGTGACGGGTTTTCTTTTCACCAGTGTTTTTA
TCTACTTCTTTGCACTGTTTAAAGCGTCTTCTTTGAGGCGCAATTATATTATGTTGGCAGCGCGTTTTGCTGTCATTGTT
CTTTATTGCCCACTTTTATATTATTGTGGTGCATTTTTAGATGCAACTATTATTTGTTGCACACTTATTGGCAGGCTTTG
TTTAGTCTGCTTTTACTCCTGGCGCTATAAAAATGCGCTCTTTATTATCTTTAATACTACGACACTTTCTTTCCTCAATG
GTAAAGCAGCTTATTATGACGGCAAACCCATTGTGATTCTAGAAGGTGGTGACCATTACATCACTTTTGGCAACTCTTTT
GTTGCTTTCGTTAGTAGCATTGACTTGTATCTAGCTATACGTGGGCGGCAAGAAGCCGACCTACAGCTGTTGCGAACTGT
TGAGCTTCTTGATGGCAAGAAGCTTTATGTCTTTTCGCAACATCAAATTGTTGGCATTACTAATGCTGCATTTGACTCAA
TTCAACTAGACGAGTATGCTACAATTAGTGAATGA

>GU372737/(CH/GSJI/07)/2007/China
ATGTTTCTTGGACTTTTTCAATACACGATTGACACAGTTGTCAAAGATGTCTCAAAGTCTGCTAACTTGTCTTTGGATGC
TGTCCAAGAGTTGGAGCTCAATGTAGTTCCAATTAGACAAGCTTCAAATGTGACGGGTTTTCTTTTCACCAGTGCTTTTA
TCTACTTCTTTGCACTGTTTAAAGCGTCTTCTTTGAGGCGCAATTATATTATGTTGGCAGCGCGTTTTGCTGTCATTGTT
CTTTATTGCCCACTTTTATATTATTGTGGTGCATTTTTAGATGCAACTATTATTTGTTGCACACTTATTGGCAGGCTTTG
TTTAGTCTGCTTTTACTCCTGGCGCTATAAAAATGCGCTCTTTATTATCTTTAATACTACGACACTTTCTTTCCTCAATG
GTAAAGCAGCTTATTATGACGGCAAATCCATTGTGATTCTAGAAGGTGGTGACCATTACATCACTTTTGGTAACTCTTTT
GTTGCTTTCGTTAGTAGCATTGACTTGTATCTAGCTATACGTGGGCGGCAAGAAGCTGACCTACACCTGTTGCGAACTGT
TGAGCTTCTTGATGGCAAGAAGCTTTATGTCTTTTCGCAACATCAAATTGTTGGCATTACTAATGCTGCATTTGACTCAA
TTCAACTAGACGAGTATGCTACAATTAGTGAATGA

>GU372742/(CH/GSJII/07)/2007/China
ATGTTTCTTGGACTTTTTCAATACACGATTGACACAGTTGTCAAAGATGTCTCAAAGTCTGCTAACTTGTCTTTGGATGC
TGTCCAAGAGTTGGAGCTCAATGTAGTTCCAATTAGACAAGCTTCAAATGTGACGGGTTTTCTTTTCACCAGTGCTTTTA
TCTACTTCTTTGCACTGTTTAAAGCGTCTTCTTTGAGGCGCAATTATATTATGTTGGCAGCGCGTTTTGCTGTCATTGTT
CTTTATTGCCCACTTTTATATTATTGTGGTGCATTTTTAGATGCAACTATTATTTGTTGCACACTTATTGGCAGGCTTTG
TTTAGTCTGCTTTTACTCCTGGCGCTATAAAAATGCGCTCTTTATTATCTTTAATACTACGACACTTTCTTTTCTCAATG
GTAAAGCAGCTTATTACGGCAAATCCATTGTGATTCTAGAAGGTGGTGACCATTACATCACTTTTGGCAACTCTTTTGTT
GCTTTCGTTAGTAGCATTGACTTGTATCTAGCTATACGTGGGCGGCAAGAAGCTGACCTACATCTGTTGCGAACTGTTGA
GCTTCTTGACGGCAAGAAGCTTTATGTCTTTTCACAACATCAAATGGTTGGCATTACTAATGCTGCATTTGACTCAATTC
AACTAGACGAGTATGCTACAATTAGTGAATGA

>GU372732/(CH/HLJH/06)/2006/China
ATGTTTCTTGGACTTTTTCAATACACGATTGACACAGTTGTCAAAGATGTCTCAAAGTCTGCTAACTTGTCTTTGGATGC
TGTCCAAGAGTTGGAGCTCAATGTAGTTCCAATTAGACAAGCTTCAAATGTGACGGGTTTTCTTTTCACCAGTGCTTTTA
TCTACTTCTTTGCACTGTTTAAAGCGTCTTCTTTGAGGCGCAATTATATTATGTTGGCAGCGCGTTTTGCTGTCATTGTT
CTTTATTGCCCACTTTTATATTATTGTGGTGCATTTTTAGATGCAACTATTATTTGTTGCACACTTATTGGCAGGCTTTG
TTTAGTCTGCTTTTACTCCTGGCGCTATAAAAATGCGCTCTTTATTATCTTTAATACTACGACACTTTCTTTCCTCAATG
GTAAAGCAGCTTATTATGACGGCAAATCCATTGTGATTCTAGAAGGTGGTGACCATTACATCACTTTTGGCAACTCTTTT
GTTGCTTTCGTTAGTAGCATTGACTTGTATCTAGCTATACGTGGGCGGCAAGAAGCTGACCTACATCTGTTGCGAACTGT
TGAGCTTCTTGATGGCAAGAAGCTTTATGTCTTTTCGCAACATCAAATTGTTGGCATTACTAATGCTGCATTTGACTCAA
TTCAACTAGACGAGTATGCTACAATTAGTGAATGA

>GU372739/(CH/IMT/06)/2006/China
ATGTTTCTTGGACTTTTTCAATACACGATTGACACAGTTGTCAAAGATGTCTCAAAGTCTGCTAACTTGTCTTTGGATGC
TGTCCAAGAGTTGGAGCTCAATGTAGTTCCAATTAGACAAGCTTCAAATGTGACGGGTTTTCTTTTCACCAGTGTTTTTA
TCTACTTCTTTGCACTGTTTAAAGCGTCTTCTTTGAGGCGCAATTATATTATGTTGGCAGCGCGTTTTGCTGTCATTGTT
CTTTATTGCCCACTTTTATATTATTGTGGTGCATTTTTAGATGCAACTATTATTTGTTGCACACTTATTGGCAGGCTTTG
TTTAGTCTGCTTTTACTCCTGGCGCTATAAAAATGCGCTCTTTATTATCTTTAATACTGCGACACTTTCTTTCCTCAATG
GTAAAGCAGCTTATTATGACGGCAAACCCATTGTGATTCTAGAAGGTGGTGACCATTACATCACTTTTGGCAACTCTTTT
GTTGCTTTCGTTAGTAGCATTGACTTGTATCTAGCTATACGTGGGCGGCAAGAAGCCGACCTACAGCTGTTGCGAACTGT
TGAGCTTCTTGATGGCAAGAAGCTTTATGTCTTTTCGCAACATCAAATTGTTGGCATTACTAATGCTGCATTTGACTCAA
TTCAACTAGACGAGTATGCTACAATTAGTGAATGA

>GU372736/(CH/HNHJ/08)/2008/China
ATGTTTCTTGGACTTTTTCAATACACGATTGACACAGTTGTCAAAGATGTCTCAAAGTCTGCTAACTTGTCTTTGGATGC
TGTCCAAGAGTTGGAGCTCAATGTAGTTCCAATTAGACAAGCTTCAAATGTGACGGGTTTTCTTTTCACCAGTGTTTTTA
TTTACTTCTTTGCACTGTTTAAAGCGTCTTCTTTGAGGCGCAATTATATTATGTTGGCAGCGCGTTTTGCTGTCATTGTT
CTTTATTGCCCACTTTTATATTATTGTGGTGCATTTTTAGATGCAACTATTATTTGTTGCACACTTATTGGCAGGCTTTG
TTTAGTCTGCTTTTACTCCTGGCGCTATAAAAATGCGCTCTTTATTATCTTTAATACTACGACACTTTCTTTCCTCAATG
GTAAAGCAGCTTACTATGACGGCAAATCCATTGTGATTCTAGAAGGTGGTGACCATTACATCACTTTTGGCAACTCTTTT
GTTGCTTTCGTTAGTAGCATTGACTTGTATCTAGCTATACGTGGGCGGCAAGAAGCCGACCTACAGCTGTTGCGAACTGT
TGAGCTTCTTGATGGCAAGAAGCTTTATGTCTTTTCGCAACATCAAATTGTTGGCATTACTAATGCTGCATTTGACTCAA
TTCAACTAGACGAGTATGCTACAATTAGTGAATGA


>GU372734/(CH/JL/08)/2008/China
ATGTTTCTTGGACTTTTTCAATACACGATTGACACAGTTGTCAAAGATGTCTCAAAGTCTGCTAACTTGTCTTTGGATGC
TGTCCAAGAGTTGGAGCTCAATGTAGTTCCAATTAGACAAGCTTCAAATGTGACGGGTTTTCTTTTCACCAGTGTTTTTA
TTTACTTCTTTGCACTGTTTAAAGCGTCTTCTTTGAGGCGCAATTATATTATGTTGGCAGCGCGTTTTGCTGTCATTGTT
CTTTATTGCCCACTTTTATATTATTGTGGTGCATTTTTAGATGCAACTATTATTTGTTGCACACTTATTGGCAGGCTTTG
TTTAGTCTGCTTTTACTCCTGGCGCTATAAAAATGCGCTCTTTATTATCTTTAATACTACGACACTTTCTTTCCTCAATG
GTAAAGCAGCTTACTATGACGGCAAATCCATTGTGATTCTAGAAGGTGGTGACCATTACATCACTTTTGGCAACTCTTTT
GTTGCTTTCGTTAGTAGCATTGACTTGTATCTAGCTATACGTGGGCGGCAAGAAGCCGACCTACAGCTGTTGCGAACTGT
TGAGCTTCTTGATGGCAAGAAGCTTTATGTCTTTTCGCAACATCAAATTGTTGGCATTACTAATGCTGCATTTGACTCAA
TTCAACTAGACGAGTATGCTACAATTAGTGAATGA

>GU372740/(CH/SHH/06)/2006/China
ATGTTTCTTGGACTTTTTCAATACACGATTGACACAGTTGTCAAAGATGTCTCAAAGTCTGCTAACTTGTCTTTGGATGC
TGTCCAAGAGTTGGAGCTCAATGTAGTTCCAATTAGACAAGCTTCAAATGTGACGGGTTTTCTTTTCACCAGTGTTTTTA
TTTACTTCTTTGCACTGTTTAAAGCGTCTTCTTTGAGGCGCAATTATATTATGTTGGCAGCGCGTTTTGCTGTCATTGTT
CTTTATTGCCCACTTTTATATTATTGTGGTGCATTTTTAGATGCAACTATTATTTGTTGCACACTTATTGGCAGGCTTTG
TTTAGTCTGCTTTTACTCCTGGCGCTATAAAAATGCGCTCTTTATTATCTTTAATACTACGACACTTTCTTTCCTCAATG
GTAAAGCAGCTTACTATGACGGCAAATCCATTGTGATTCTAGAAGGTGGTGACCATTACATCACTTTTGGCAACTCTTTT
GTTGCTTTCGTTAGTAGCATTGACTTGTATCTAGCTATACGTGGGCGGCAAGAAGCCGACCTACAGCTGTTGCGAACTGT
TGAGCTTCTTGATGGCAAGAAGCTTTATGTCTTTTCGCAACATCAAATTGTTGGCATTACTAATGCTGCATTTGACTCAA
TTCAACTAGACGAGTATGCTACAATTAGTGAATGA

>EU792474/Chinju99/2007/South Korea
ATGTTTCTTGGACTTTTTCAATACACGATTGACACAGTTGTCAAAGATGTCTCGAAGTCTGCTAACTTGT
CTTTGGATGCTGTCCAAGAGTTGGAGCTGAATGTAGTTCCAATTAGACAAGCTTCAAATGTGACGGGTTT
TCTTTTCACCAGTGTTTTTATTTATTTCTTTGCACTGTTTAAAGCGTCTTCTTTGAGGCGCAATTATATT
ATGTTGGCAGCGCGTTTTGCTGTCATCGTTCTTTATTGCCCACTTTTATATTATTGTGGTGCATTTTTAG
ATGCAACTATTATTTGTTGCACACTTATTGGCAGGCTTTGTTTAGTCTGCTTTTACTCCTGGCGCTATAA
AAATGCGCTCTTTATTATCTTTAATACTACGACACTTTCTTTCCTCAATGGTAAAGCATCTTATTATGAT
GGCAAATCCATTGTGATTCTAGAAGGTGGTGACCATTACATCACTTTTGGCAACTCTTTTGTTGCTTTCG
TTAGTAGCATTGACTTGTATCTAGCTATACGTGGGCGGCAAGAAGCCGACCTACATCTGTTGCGAACTGT
TGAGCTTCTTGATGGCAAGAGGCTTTATGTCTTTTCGCAACATCAAATTGTTGGCATTACTAATGCTGCA
TTTGACTCAATTCAACTAGACGAGTATGCTACAATTAGTGAATGA

>HQ537441/V2501/2005/South Korea
ATGTTTCTTGGACTTTTTCAATATACGATTGACACAGTTGTCAAAGATGTCTCGAAGTCTGCCAACTTGTCTTTGGATGC
TGTCCAAGAGTTGGAGCTCAATGTAGTTCCAATTAGACAAGCTTCAAATGTGACGGGTTTTCTTTTCACCAGTGTTTTTA
TTTACTTCTTTGCACTGTTTAAAGCGTCTTCTTTGAGGCGCAATTATATTATGTTGGCAGCGCGTTTTGCTGTCATCGTC
CTTTATTGCCCACTTTTATATTATTGTGGTGCATTTTTAGATGCAACTATTATTTGTTGCACACTTATTGGCAGGCTTTG
TTTAGTCTGCTTTTACTCCTGGCGCTATAAAAATGCGCTCTTTATTATCTTTAATACTACGACACTTTCTTTCCTCAATG
GTAAAGCAGCTTATTATGACGGCAAATCCATTGTGATTCTAGAAGGTGGTGACCATTACATCACTTTTGGCAACTCTTTT
GTTGCTTTCGTTAGTAGCATTGACTTGTATCTAGCTATACGTGGGCGGCAAGAAGCTGACCTACATCTGTTGCGAACTGT
TGAGCTTCTTGATGGCAAGAAGCTTTATGTCTTTTCGCAACATCAAATTGTTGGCATTACTAATGCCGCATTTGACTCAA
TTCAACTAGACGAGTATGCTACAATTAGTGAATGA

>HQ537436/M1595/2003/South Korea
atgtttcttggactttttcaatacacgattgacacagttgtcaaagatgtctcgaagtctgccaacttgtctttggatgc
tgtccaagagttggagctcaatgtagttccaattagacaagcttcaaatgtgacgggttttcttttcaccagtgttttta
tttacttctttgcactgtttaaagcgtcttctttgaggcgcaattatattatgttggcagcgcgttttgctgtcgtcgtt
ctttattgcccacttttatattattgtggtgcatttttagatgcaactattatttgttgcacacttattggcaggctttg
tttagtctgcttttactcctggcgctataaaaatgcgctctttattatctttaatactacgacactttctttcctcaatg
gtaaagcagcttattatgacggcaaatccattgtgattctagaaggtggtgaccattacatcacttttggcaactctttt
gttgctttcgttagtagcattgacttgtatctagctatacgtgggcggcaagaagctgacctacatctgttgcgaactgt
tgagcttcttgatggcaagaagctttatgtcttttcgcaacatcaaattgccggcattactaatgctgcatttgactcaa
ttcaactagacgagtatgctacaattagtgaatga

>HQ537455/PFF1051/2010/South Korea
ATGTTTCTTGGACTTTTTCAATATACGATTGACACAGTTGTCAAAGATGTCTCGAAGTCTGCCAACTTGTCTTTGGATGC
TGTCCAAGAGTTGGAGCTCAATGTAGTTCCAATTAGACAAGCTTCAAATGTGACGGGTTTTCTTTTCACCAGTGTTTTTA
TTTACTTCTTTGCACTGTTTAAAGCGTCTTCTTTGAGGCGTAATTATATTATGTTGGCAGCGCGTTTTGCTGTCATCGTC
CTTTATTGCCCACTTTTATATTATTGTGGTGCATTTTTAGATGCAACTATTATTTGTTGCACACTTATTGGCAGGCTTTG
TTTAGTCTGCTTTTACTCCTGGCGCTATAAAAATGCGCTCTTTATTATCTTTAATACTACGACACTTTCTTTCCTCAATG
GTAAAGCAGCTTATTATGACGGCAAATCCATTGTGATTCTAGAAGGTGGTGACCATTACATCACTTTTGGCAACTCTTTT
GTTGCTTTCGTTAGTAGCATTGACTTGTATCTAGCTATACGTGGGCGGCAAGAAGCTGACCTACATCTGTTGCGAACTGT
TGAGCTTCTTGATGGCAAGAAGCTTTATGTCTTTTCGCAACATCAAATTGTTGGCATTACTAATGCCGCATTTGACTCAA
TTCAACTAGACGAGTATGCTACAATTAGTGAATGA

>KR873436/KNU-141112-P20/2014/South Korea
atgtttcttggactttttcaatacacgattgacacagttgtcaaagatgtctcaaagtctgctaacttgtctttgtatgc
tgtccaagagttggagctcaatgtagttccaattagacaagcttcaaatgtgacgggttttcttttcaccagtgttttta
tctacttctttgcactgtttaaagcgtcttctttgaggcgcaattatattatgttggcagcgcgttttgctgtcattgtt
ctttattgcccacttttatattattgtggtgcatttttagatgcaactattatttgttgcacacttattggcaggctttg
tttagtctgcttttactcctggcgctataaaaatgcgctctttattatttttaatactacgacactttctttcctcaatg
gtaaagcagcttattatgacggcaaatccattgtgattttagaaggtggtgaccattacatcacttttggcaactctttt
gttgcttttgttagtagcatcgacttgtatctagctatacgtgggcggcaagaagctgacctacagctgttgcgaactgt
tgagcttcttgatggcaagaagctttatgtcttttcgcaacatcaaattgttggcattactaatgctgcatttgactcaa
ttcaactagacgagtatgctacaattagtgaatga

>KJ857445/KDJN12JNJ/2012/South Korea
ATGTTTCTTGGACTTTTTCAATACACGATTGACACAGTTGTCAAAGATGCCTCAAAGTCTGCTAACTTGT
CTTTGGATGCTGTCCAAGAGTTGGAGCTCAATGTAGTTCCAATTAGACAAGCTTCAAATGTGACGGGTTT
TCTTTTCACCAGTGTTTTTATTTACTTCTTTGCACTGTTTAAAGCGTCTTCTTTGAGGCGCAATTATATT
ATGTTGGCAGCGCGTTTTGCTGTCATTGTTTTTTATTGCCCACTTTTATATTATTGTGGTGCATTTTTAG
ATGCAACTATTATTTGTTGCACACTTATTGGCAGACTCTGTTTAGTCTGCTTTTACTCCTGGCGCTATAA
AAATGCGCTCTTTATTATCTTTAATACTACGACACTTTCTTTCCTCAATGGTAAAGCAGCTTATTATGAC
GGCAAATCCATTGTGATTTTAGAAGGTGGTGACCATTACATCACTTTTGGAAACTCTTTTGTTGCTTTCG
TTAGTAGCATTGACTTGTATCTAGCTATACGTGGGCGGCAAGAAGCCGACCTACAGCTGTTGCGAACTGT
TGAGCTTCTTGATGGCAAGAAGCTTTATGTCTTTTCGCAACATCAAATTGTTGGCATTACTAATGCTGCA
TTTGACTCAATTCAACTAGACGAGTATGCTACAATTAGTGAATGA

>KT968516/14JM-295/2014/Japan
ATGTTTCTTGGACTTTTTCAATACACGATTGACACAGTTGTCAAAGATGTCTCAAAGTCTGCTAACTTGT
CTTTGGATGCTGTCCAAGAGTTGGAGCTCAATGTAGTTCCAATTAGACAAGCTTCAAATGTGACGGGTTT
TCTTTTCACCAGTGTTTTTATCTACTTCTTTGCACTGTTTAAAGCGTCTTCTTTGAGGCGCAATTATATT
ATGTTGGCAGCGCGTTTTGCTGTCATTGTTCTTTATTGCCCACTTTTATATTATTGTGGTGCATTTTTAG
ATGCAACTATTATTTGTTGCATACTTATTGGCAGGCTTTGTTTAGTCTGCTTTTACTCCTGGCGCTATAA
AAATGCGCTCTTTATTATTTTTAATACTACGACACTTTCTTTCCTCAATGGTAAAGCAGCTTATTATGAC
GGCAAATCCATTGTGATTTTAGAAGGTGGTGACCATTACATCACTTTTGGCAACTCTTTTGTTGCTTTTG
TTAGTAGCATCGACTTGTATCTAGCTATACGTGGGCGGCAAGAAGCTGACCTACAGCTGTTGCGAACTGT
TGAGCTTCTTGATGGCAAGAAGCTTTATGTCTTTTCGCAACATCAAATTGTTGGCATTACTAATGCTGCA
TTTGACTCAATTCAACTAGACGAGTATGCTACAATTAGTGAATGA

>LC063847/(OKY-1/JPN/2014)/2014/Japan
atgtttcttggactttttcaatacacgattgacacagttgtcaaagatgtctcaaagtctgctaacttgtctttggatgc
tgtccaagagttggagctcaatgtagttccaattagacaagcttcaaatgtgacgggttttcttttcaccagtgttttta
tctacttctttgcactgtttaaagcgtcttctttgaggcgcaattatattatgttggcagcgcgttttgctgtcattgtt
ctttattgcccacttttatattattgtggtgcatttttagatgcaactattatttgttgcacacttattggcaggctttg
tttagtctgcttttactcctggcgctataaaaatgcgctctttattatttttaatactacgacactttctttcctcaatg
gtaaagcagcttattatgacggcaaatccattgtgattttagaaggtggtgaccattacatcacttttggcaactctttt
gttgcttttgttagtagcatcgacttgtatctagctatacgtgggcggcaagaagctgacctacagctgttgcgaactgt
tgagcttcttgatggcaagaagctttatgtcttttcgcaacatcaaattgttggcattactaatgctgcatttgactcaa
ttcaactagacgagtatgctacaattagtgaatga

>LC063846/(MYZ-1/JPN/2013)/2013/Japan
atgtttcttggactttttcaatacacgattgacacagttgtcaaagatgtctcaaagtctgctaacttgtctttggatgc
tgtccaagagttggagctcaatgtagttccaattagacaagcttcaaatgtgacgggttttcttttcaccagtgttttta
tctacttctttgcactgtttaaagcgtcttctttgaggcgcaattatattatgttggcagcgcgttttgctgtcattgtt
ctttattgcccacttttatattattgtggtgcatttttagatgcaactattatttgttgcacacttattggcaggctttg
tttagtctgcttttactcctggcgctataaaaatgcgctctttattatttttaatactacgacactttctttcctcaatg
gtaaagcagcttattatgacggcaaatccattgtgattttagaaggtggtgaccattacatcacttttggcaactctttt
gttgcttttgttagtagcatcgacttgtatctagctatacgtgggcggcaagaagctgacctacagctgttgcgaactgt
tgagcttcttgatggcaagaagctttatgtcttttcgcaacatcaaattgttggcattactaatgctgcatttgactcaa
ttcaactagacgagtatgctacaattagtgaatga

>LC063843/(IBR-8/JPN/2014)/2014/Japan
atgtttcttggactttttcaatacacgattgacacagttgtcaaagatgtctcaaagtctgctaacttgtctttggatgc
tgtccaagagttggagctcaatgtagttccaattagacaagcttcaaatgtgacgggttttcttttcaccagtgttttta
tctacttctttgcactgtttaaagcgtcttctttgaggcgcaattatattatgttggcagcgcgttttgctgtcattgtt
ctttattgcccacttttatattattgtggtgcatttttagatgcaactattatttgttgcacacttattggcaggctttg
tttagtctgcttttactcctggcgctataaaaatgcgctctttattatttttaatactacgacactttctttcctcaatg
gtaaagcagcttattatgacggcaaatccattgtgattttagaaggtggtgaccattacatcacttttggcaactctttt
gttgcttttgttagtagcatcgacttgtatctagctatacgtgggcggcaagaagctgacctacagctgttgcgaactgt
tgagcttcttgatggcaagaagctttatgtcttttcgcaacatcaaattgttggcattactaatgctgcatttgactcaa
ttcaactagacgagtatgctacaattagtgaatga

>KU569509/(COL/Cundinamarca/2014)/2014/USA
atgtttcttggactttttcaatacacgattgacacagttgtcaaagatgtctcaaagtctgctaacttgtctttggatgc
tgtccaagagttggagctcaatgtagttccaattagacaagcttcaaatgtgacgggttttcttttcaccagtgttttta
tctacttctttgcactgtttaaagcgtcttctttgaggcgcaattatattatgttggcagcgcgttttgctgtcattgtt
ctttattgcccacttttatattattgtggtgcatttttagatgcaactattatttgttgcacacttattggcaggctttg
tttagtctgcttttactcctggcgctataaaaatgcgctctttattatttttaatactacgacactttctttcctcaatg
gtaaagcagcttattatgacggcaaatccattgtgattttagaaggtggtgaccattacatcacttttggcaactctttt
gttgcttttgttagtagcatcgacttgtatctagctatacgtgggcggcaagaagctgacctacagctgttgcgaactgt
tgagcttcttgatggcaagaagctttatgtcttttcgcaacatcaaattgttggcattactaatgctgcatttgactcaa
ttcaactagacgagtatgctacaattagtgaatga

>KF468752/MN/2013/USA
atgtttcttggactttttcaatacacgattgacacagttgtcaaagatgtctcaaagtctgctaacttgtctttggatgc
tgtccaagagttggagctcaatgtagttccaattagacaagcttcaaatgtgacgggttttcttttcaccagtgttttta
tctacttctttgcactgtttaaagcgtcttctttgaggcgcaattatattatgttggcagcgcgttttgctgtcattgtt
ctttattgcccacttttatattattgtggtgcatttttagatgcaactattatttgttgcacacttattggcaggctttg
tttagtctgcttttactcctggcgctataaaaatgcgctctttattatttttaatactacgacactttctttcctcaatg
gtaaagcagcttattatgacggcaaatccattgtgattttagaaggtggtgaccattacatcacttttggcaactctttt
gttgcttttgttagtagcatcgacttgtatctagctatacgtgggcggcaagaagctgacctacagctgttgcgaactgt
tgagcttcttgatggcaagaagctttatgtcttttcgcaacatcaaattgttggcattactaatgctgcatttgactcaa
ttcaactagacgagtatgctacaattagtgaatga

>KR265762/(USA/Oklahoma1/2015)/2015/USA
atgtttcttggactttttcaatacacgattgacacagttgtcaaagatgtctcaaagtctgctaacttgtctttggatgc
tgtccaagagttggagctcaatgtagttccaattagacaagcttcaaatgtgacgggttttcttttcaccagtgttttta
tctacttctttgcactgtttaaagcgtcttcgttgaggcgcaattatattatgttggcagcgcgttttgctgtcattgtt
ctttattgcccacttttatattattgtggtgcatttttagatgcaactattatttgttgcacacttattggcaggctttg
tttagtctgcttttactcctggcgctataaaaatgcgctctttattatttttaatactacgacactttctttcctcaatg
gtaaagcagcttattatgacggcaaatccattgtgattttagaaggtggtgaccattacatcacttttggcaactctttt
gttgcttttgttagtagcatcgacttgtatctagctatacgtgggcggcaagaagctgacctacagctgttgcgaactgt
tgagcttcttgatggcaagaagctttatgtcttttcgcaacatcaaattgttggcattactaatgctgcatttgactcaa
ttcaactagacgagtatgctacaattagtgaatga

>KR265831/(CAN/Quebec334/2014)/2014/Canada
atgtttcttggactttttcaatacacgattgacacagttgtcaaagatgtctcaaagtctgctaacttgtctttggatgc
tgtccaagagttggagctcaatgtagttccaattagacaagcttcaaatgtgacgggttttcttttcaccagtgttttta
tctacttctttgcactgtttaaagcgtcttctttgaggcgcaattatattatgttggcagcgcgttttgctgtcattgtt
ctttattgcccacttttatattattgtggtgcatttttagatgcaactattatttgttgcacacttattggcaggctttg
tttagtctgcttttactcctggcgctataaaaatgcgctctttattatttttaatactacgacactttctttcctcaatg
gtaaagcagcttattatgacggcaaatccattgtgattttagaaggtggtgaccattacatcacttttggcaactctttt
gttgcttttgttagtagcatcgacttgtatctagctatacgtgggcggcaagaagctgacctacagctgttgcgaactgt
tgagcttcttgatggcaagaagctttatgtcttttcgcaacatcaaattgttggcattactaatgctgcatttgactcaa
ttcaactagacgagtatgctacaattagtgaatga

>KM189367/ON-018/2014/Canada
atgtttcttggactttttcaatacacgattgacacagttgtcaaagatgtctcaaagtctgctaacttgtctttggatgc
tgtccaagagttggagctcaatgtagttccaattagacaagcttcaaatgtgacgggttttcttttcaccagtgttttta
tctacttctttgcactgtttaaagcgtcttctttgaggcgcaattatattatgttggcagcgcgttttgctgtcattgtt
ctttattgcccacttttatattattgtggtgcatttttagatgcaactattatttgttgcacacttattggcaggctttg
tttagtctgcttttactcctggcgctataaaaatgcgctctttattatttttaatactacgacactttctttcctcaatg
gtaaagcagcttattatgacggcaaatccattgtgattttagaaggtggtgaccattacatcacttttggcaactctttt
gttgcttttgttagtagcatcgacttgtatctagctatacgtgggcggcaagaagctgacctacagctgttgcgaactgt
tgagcttcttgatggcaagaagctttatgtcttttcgcaacatcaaattgttggcattactaatgctgcatttgactcaa
ttcaactagacgagtatgctacaattagtgaatga

>KF272920/(USA/Colorado/2013)/2013/USA-High pathogenic strain
atgtttcttggactttttcaatacacgattgacacagttgtcaaagatgtctcaaagtctgctaacttgtctttggatgc
tgtccaagagttggagctcaatgtagttccaattagacaagcttcaaatgtgacgggttttcttttcaccagtgttttta
tctacttctttgcactgtttaaagcgtcttctttgaggcgcaattatattatgttggcagcgcgttttgctgtcattgtt
ctttattgcccacttttatattattgtggtgcatttttagatgcaactattatttgttgcacacttattggcaggctttg
tttagtctgcttttactcctggcgctataaaaatgcgctctttattatttttaatactacgacactttctttcctcaatg
gtaaagcagcttattatgacggcaaatccattgtgattttagaaggtggtgaccattacatcacttttggcaactctctt
gttgcttttgttagtagcatcgacttgtatctagctatacgtgggcggcaagaagctgacctacagctgttgcgaactgt
tgagcttcttgatggcaagaagctttatgtcttttcgcaacatcaaattgttggcattactaatgctgcatttgactcaa
ttcaactagacgagtatgctacaattagtgaatga

>KC196276/(CH/ZMDZY/11)/2011/China-Variant strain
atgtttcttggactttttcaatacacgattgacacagttgtcaaagatgtctcaaagtctgctaacttgtctttggatgc
tgtccaagagttggagctcaatgtagttccaattagacaagcttcaaatgtgacgggttttcttttcaccagtgttttta
tctacttctttgcactgtttaaagcgtcttctttgagtcgcaattatattatgttggcagcgcgttttgctgtcattgtt
ctttattgcccacttttatattattgtggtgcatttttagatgcaactattatttgttgcacacttattggcaggctttg
tttagtctgcttttactcctggcgctataaaaatgcgctctttattatttttaatactacgacactttctttcctcaatg
gtaaagcagcttattatgacggcaaatccattgtgattttagaaggtggtgaccattacatcacttttggcaactctttt
gttgctttcgttagtagcatcgacttgtatctagctatacgtgggcggcaagaagctgacctacagctgttgcgaactgt
tgagcttcttgatggcaagaagctttatgtcttttcgcaacatcaaattgttggcattactaatgctgcatttgactcta
ttcaactagacgagtatgctacaattagtgaatga

>KT021232/YN144/2014/China-Variant attenuated strain (passage 144)
atgtttcttggactttttcaatacacgattgacacagtcgtcaaagatgtctctaagtctgccaacttgtcttcggatgc
tgtccaagagttggagcttaatgtagttccaattagacaagcttcaaatgtgactggttttcttttcaccagtgttttta
tttacttctttgcactgtttaaagcgtcttctttgaggcgcaattatgttatgttggcagcgcgttttgctgtcatcttt
ctttattgcccacttttatattactgtggtgcatttttagatgcaactattatctgttgcacacttattggcaggctctt
tttagtctgcttttattcctggcgctataaaaatgcgctctttattatctttaatactactacactttcttttctcaatg
gtaaagcagcttttatgacggcaaatccattgtga

>KT021228/YN15/2013/China-Variant virulent strain(passage 15)
atgtttcttggactttttcaatacacgattgacacagtcgtcaaagatgtctctaagtctgccaacttgtcttcggatgc
tgtccaagagttggagcttaatgtagttccaattagacaagcttcaaatgtgactggttttcttttcaccagtgttttta
tttacttctttgcactgtttaaagcgtcttctttgaggcgcaattatgttatgttggcagcgcgttttgctgtcatcttt
ctttattgcccacttttatattactgtggtgcatttttagatgcaactattatctgttgcacacttattggcaggctctt
tttagtctgcttttattcctggcgctataaaaatgcgctctttattatctttaatactactacactttcttttctcaatg
gtaaagcagcttttatgacggcaaatccattgtga


>KR011756/(FR/001/2014)/2014/France
atgtttcttggactttttcaatacacgattgacacagttgtcaaagatgtctcaaagtctgctaacttgtctttggatgc
tgtccaagagttggagctcaatgtagttccaattagacaagcttcaaatgtgacgggttttcttttcaccagtgttttta
tctacttctttgcactgtttaaagcgtcttctttgaggcgcaattatattatgttggcagcgcgttttgctgtcattgtt
ctttattgcccaattttatattattgtggtgcatttttagatgcaactattatttgttgcacacttattggcaggctttg
tttagtctgcttttactcctggcgctataaaaatgcgctctttattatttttaatactacgacactttctttcctcaatg
gtaaagcagcttattatgacggcaaatccattgtgattttagaaggtggtgaccattacatcacttttggcaactctttt
gttgcttttgttagtagcatcgacttgtatctagctatacgtgggcggcaagaagctgacctacagctgttgcgaactgt
tgagcttcttgatggcaagaagctttatgtcttttcgcaacatcaaattgttggcattactaatgctgcatttgactcaa
ttcaactagacgagtatgctacaattagtgaatga

>KR003452/(15V010/BEL/2015)/2015/Belgium
atgtttcttggactttttcaatacacgattgacacagttgtcaaagatgtctcaaagtctgctaacttgtctttggatgc
tgtccaagagttggagctcaatgtagttccaattagacaagcttcaaatgtgacgggttttcttttcaccagtgttttta
tctacttctttgcactgtttaaagcgtcttctttgaggcgcaattatattatgttggcagcgcgttttgctgtcattgtt
ctttattgcccaattttatattattgtggtgcatttttagatgcaactattatttgttgcacacttattggcaggctttg
tttagtctgcttttactcctggcgctataaaaatgcgctctttattatttttaatactacgrcactttctttcctcaatg
gtaaagcagcttattatgacggcaaatccattgtgattttagaaggtggtgaccattacatcacttttggcaactctttt
gttgcttttgttagtagcatcgacttgtatctagctatacgtgggcggcaagaagctgacctacagctgttgcgaactgt
tgagcttcttgatggcaagaagctttatgtcttttcgcaacatcaaattgttggcattactaatgctgcatttgactcaa
ttcaactagacgagtatgctacaattagtgaatga

>KP768390/HC070225/2007/Taiwan
atgtttcttggactttttcaatatactattgacacagttgtcaaagatgtctcgaagtctgctaacttgtctttggacgc
tgtccaacagttggagttcaatgtagttccaattagacaagcttcaaatgtgacgggttttcttttcaccagtgttttta
tttacttctttgcactgtttaaagcgtcttctttgaggcgcaattattttatgttggcagcgcgttttgctgtcatcttt
ttttattgcccaattttatattattgtggtgcatttttagatgcaactattatctgttgcacacttattggcaggctctt
tttagtctgcttttactcctggcgctataaaaatgcgctctttattatttttaatactactacactttcttttctcaatg
gtaaagcagcttattatgacggcaaatccattgtgattctagaaggtggtgaccattacatcacttttggcaactctttt
gttgcttttgttagtagcattgacttgtatctagctatacgtggacggcaagaagctgacctacatctgttgcgaactgt
tgagctccttgatggcaagaagctctatgtcttttcgcaacatcaaattgttggcattactaatgctgcatttgactcaa
ttcaactagacgagtatgctacaattagtgaatga

>KC344843/6PED0108/2012/Thailand
ATGTTTCTTGGACTTTTTCAATATACGATTGACACAGTTGTCAAAGATGTCTCAAAGTCTGCTAACTTGT
CTTTGGATGCTGTCCAAGAGTTGGAGCTCAATGTAGTTCCAATTAGACAAGCTTCAAATGTGACGGGTTT
TCTTTTCACCAGTGTTTTTATTTACTTCTTTGCACTGTTTAAAGCGTCTTCTTTGAGGCGCAATTATATT
ATGTTGGCAGCGCGTTTTGCTGTCATTGTTCTTTATTGCCCACTTTTATATTATTGTGGTGCATTTTTAG
ATGCAACTATTATTTGTTGCACACTTATTGGCAGGCTCTGTTTAGTCTGCTTTTACTCCTGGCGCTATAA
AAATGCGCTCTTTATTATCTTTAATACTACGACACTTTCTTTCCTCAATGGTAAAGCAGCTTATTATGAC
GGCAAATCCATTGTGATTTTAGAAGGTGGTGACCATTACATCACTTTTGGCAACTCTTTTGTTGCTTTCG
TTAGTAGCATTGACTTGTATCTAGCTATACGTGGGCGGCAAGAAGCCGACCTACAGCTGTTGCGAACTGT
TGAGCTTCTTGATGGCAAGAAACTTTATGTCTTTTCGCAACATCAATTTGTTGGCATTACTAATGCTGCA
TTAGACTCAATTCAACTAGACCAGCATGCTACAATTAGTGAATGA

>KJ960179/(VN/VAP1113_1/2013/Vung Tua/Vietnam)/2013/Vietnam
atgtttctcggactttttcaatacacgattgacacagtcgtcaaagatgtctctaagtctgccaacttgtcttcggatgc
tgtccaagagttggagcttaatgtagttccaattagacaagcttcaaatgtgactggttttcttttcaccagtgttttta
tttacttctttgcactgtttaaagcgtcttctttgaggcgcaattatgttatgttggcagcgcgttttgctgtcatcttt
ctttattgcccacttttatattactgtggtgcatttctagatgcaactattatctgttgcacacttattggcaggctctt
tttagtctgcttttattcctggcgctataaaaatgcgctctttattatctttaatactactacactttcttttctcaatg
gtaaagcagcttattatgacggcaaatccattgtgattctagaaggtggtgaccattacatcacttttggcaactctttc
gttgctttcgttagtagcattaacttgtatctagctatacgtgggcggcaagaagctgacctacatctgttgcgaactgt
tgagcttcttgatggcaagaagctttatgtcttttcgcaacatcaagttgttggcattactaatgctgcatttgactcaa
ttcaactagacgagtatgctacaattagtgaatga

>KT941120/HUA-14PED96/2014/Vietnam
atgtttcttggactttttcaatacacgattgacacagttgtcaaagatgtctcaaagtctgctaacttgtctttggatgc
tgtccaagagttggagctcaatgtagttccaattagacaagcttcaaatgtgacgggttttcttttcaccagtgttttta
tctacttctttgcactgtttaaagcgtcttctttgaggcgcaattatattatgttggcagcgcgttttgctgtcattgtt
ctttattgcccacttttatattattgtggtgcatttttagatgcaactattatttgttgcacacttattggcaggctttg
tttagtctgcttttactcctggcgctataaaaatgcgctctttgttatttttaatactacgacactttctttcctcaatg
gtaaagcagattattatgacggcaaatccattgtgattttagaaggtggtgaccattacatcacttttggcaactctttt
gttgcttttgttagtagcatcgacttgtacctagctatacgtgggcggcaagaagctgacctacagctgttgcgaactgt
tgagcttcttgatggcaagaagctttatgtcttttcgcaacatcaaattgttggcattactaatgctgcatttgactcaa
ttcaactagacgagtatgctacaattagtgaatga
