# Supplementary material for: Molecular Characterization of the ORF3 and S1 Genes of Porcine Epidemic Diarrhea Virus Non S-INDEL Strains in Seven Regions of China, 2015
Source: PLoS One. 2016 Aug 5;11(8):e0160561. doi: 10.1371/journal.pone.0160561 (PMC4975444; doi:10.1371/journal.pone.0160561)
Supplement: S2 Fig — (TXT) [file pone.0160561.s002.txt]

>AF353511/CV777/1998/Belgium/1988/
atgaggtctttaatttacttctggttgctcttaccagtacttccaacactcagcctaccacaagatgtcactaggtgcca
gtctactactaactttaggcggttcttttcaaaatttaatgttcaggcacctgccgtcgtcgttttgggtggttacctac
ctagtatgaactcttctagctggtactgtggcacaggcattgaaactgctagtggcgttcatggtatttttctcagctac
atcgattctggtcagggctttgagattggcatttcgcaagagccgtttgatcctagtggttaccagctttatttacataa
ggccactaatggtaacactaatgctattgcacgactgcgcatttgccagtttcccgataataaaacattgggccctactg
ttaatgatgttacaacaggtcgtaactgcctattcaacaaagccattccagcttatatgcgtgatggaaaagatattgtt
gtcggcataacatgggataatgatcgtgtcactgtttttgctgacaagatctatcatttttatcttaaaaatgattggtc
ccgcgttgcgacaagatgttacaatcgcagaagttgtgctatgcaatatgtttatacacctacctactacatgcttaatg
ttactagtgcaggtgaggatggcatttattatgaaccctgtacagctaattgcactggttacgctgccaatgtatttgcc
actgattccaatggccatataccagaaggttttagttttaataattggtttcttttatccaatgactccactttgttgca
tggtaaagtggtttccaaccaacccttgttggtcaattgtcttttggccattcctaagatttatggactaggccaatttt
tctcattcaatcacacgatggatggcgtttgtaatggagctgctgtggatcgtgccccagaggctctgaggtttaatatt
aatgacacctccgtcattcttgctgaaggctcaattgtacttcatactgctttaggaacaaatctttcttttgtttgcag
taattcctcagatcctcatttagccatctttgccatacctctgggtgctactgaagtaccctactattgctttcttaaag
tggatacttacaactccactgtttataaattcttggctgttttacctcctactgtcagggaaattgtcatcaccaagtat
ggtgatgtttatgtcaatgggtttggctatttgcatctcggtttgttggatgctgtcacaattaatttcactggtcatgg
cactgacgatgacgtttcaggtttctggaccatagcatcgactaattttgttgatgcactcatcgaggttcaaggaactt
ccattcagcgtattctttattgtgatgatcctgttagccaactcaagtgttctcaggttgcttttgaccttgacgatggt
ttttaccccatctcttctagaaaccttctgagtcacgaacagccaatttcttttgttactttgccatcatttaatgatca
ttcttttgttaatattactgtctctgcggcttttggtggtcttagtagtgccaatctcgttgcatctgacactactatca
atgggtttagttctttctgtgttgacactagacaatttaccattacactgttttataatgttacaaacagttatggttat
gtgtctaaatcacaggatagtaattgtcctttcaccttgcaatctgttaatgattacctgtcttttagcaaattttgtgt
ttcaaccagccttttggctggtgcttgtaccatagatctttttggttaccctgcgttcggtagtggtgttaagttgacgt
ccctttattttcaattcacaaaaggtgagttgattactggcacgcctaaaccacttgaaggtatcacagacgtttctttt
atgactctggatgtgtgtaccaagtatactatctatggctttaaaggtgagggtattattacccttacaaattctagcat
tttggcaggtgtttattatacatctgattctggacagttgttagcctttaagaatgtcactagtggtgctgtttattctg
tcacgccatgttctttttcagagcaggctgcatatgttaatgatgatatagtgggtgttatttctagtttgtctaactcc
acttttaacaatactagggagttgcctggtttcttctaccattctaatgacggctccaattgtacagagcctgtgttggt
gtatagtaacataggtgtttgtaaatctggcagtattggctatgttccatctcagtatggccaagtcaagattgcaccca
cggttactgggaatattagtattcccaccaactttagtatgagtatt


>Z25483/(Br1/87)/1993/UK
atgaggtctttaatttacttctggttgctcttaccagtacttccaacactcagcctaccacaagatgtcactaggtgcca
gtctactactaactttaggcggttcttttcaaaatttaatgttcaggcacctgccgtcgtcgttttgggtggttacctac
ctagtatgaactcttctagctggtactgtggcacaggcattgaaactgctagtggcgttcatggtatttttctcagctac
atcgattctggtcagggctttgagattggcatttcgcaagagccgtttgatcctagtggttaccagctttatttacataa
ggccactaatggtaacactaatgctactgcacgactgcgcatttgccagtttcccgataataaaacattgggccctactg
ttaatgatgttacaacaggtcgtaactgcctattcaacaaagccattccagcttatatgcgtgatggaaaagatattgtt
gtcggcataacatgggataatgatcgtgtcactgtttttgctgacaagatctatcatttttatcttaaaaatgattggtc
ccgcgttgcgacaagatgttacaatcgcagaagttgtgctatgcaatatgtttatacacctacctactacatgcttaatg
ttactagtgcaggtgaggatggcatttattatgaaccctgtacagctaattgcactggttacgctgccaatgtatttgcc
actgattccaatggccatataccagaaggttttagttttaataattggtttcttttatccaatgactccactttgttgca
tggtaaagtggtttccaaccaacccttgttggtcaattgtcttttggccattcctaagatttatggactaggccaatttt
tctcattcaatcacacgatggatggcgtttgtaatggagctgctgtggatcgtgccccagaggctctgaggtttaatatt
aatgacacctccgtcattcttgctgaaggctcaattgtacttcatactgctttaggaacaaatctttcttttgtttgcag
taattcctcagatcctcatttagccatctttgccatacctctgggtgctactgaagtaccctactattgctttcttaaag
tggatacttacaactccactgtttataaattcttggctgttttaccttctactgtcagggaaattgtcatcaccaagtat
ggtgatgtttatgtcaatgggtttggctatttgcatctcggtttgttggatgctgtcacaatttatttcactggtcatgg
cactgacgatgacgtttcaggtttctggaccatagcatcgactaattttgttgatgcactcatcgaggttcaaggaactt
ccattcagcgtattctttattgtgatgatcctgttagccaactcaagtgttctcaggttgcttttgaccttgacgatggt
ttttaccccatctcttctagaaaccttctgagtcacgaacagccaatttcttttgttactttgccatcatttaatgatca
ttcttttgttaatattactgtctctgcggcttttggtggtcttagtagtgccaatctcgttgcatctgacactactatca
atgggtttagttctttctgtgttgacactagacaatttaccattacactgttttataatgttacaaacagttatggttat
gtgtctaaatcacaggatagtaattgtcctttcaccttgcaatctgttaatgattacctgtcttttagcaaattttgtgt
ttcaaccagccttttggctggtgcttgtaccatagatctttttggttaccctgcgttcggtagtggtgttaagttgacgt
ccctttattttcaattcacaaaaggtgagttgattactggcacgcctaaaccacttgaaggtatcacagacgtttctttt
atgactctggatgtgtgtaccaagtatactatctatggctttaaaggtgagggtattattacccttacaaattctagcat
tttggcaggtgtttattatacatctgattctggacagttgttagcctttaagaatgtcactagtggtgctgtttattctg
tcacgccatgttctttttcagagcaggctgcatatgttaatgatgatatagtgggtgttatttctagtttgtctaactcc
acttttaacaatactagggagttgcctggtttcttctaccattctaatgacggctccaattgtacagagcctgtgttggt
gtatagtaacataggtgtttgtaaatctggcagtattggctatgttccatctcagtatggccaagtcaagattgcaccca
cggttactgggaatattagtattcccaccaactttagtatgagtatt

>EF185992/LZC/2006/China-Chinese S-INDEL strain
atgaggtctttaatttacttctggttgctcttaccagtacttccaacactcagcctaccacaagatgtcactaggtgcca
gtctactactaactttaggcggttcttttcaaaatttaatgttcaggcacctgccgtcgtcgttttgggtggttacctac
ctagtatgaactcttctagctggtactgtggcacaggcattgaaactgctagtggcgttcatggtatttttctcagctac
atcgattctggtcagggctttgagattggcatttcgcaagagccgtttgatcctagtggttaccagctttatttacataa
ggccactaatggtaacactaatgctattgcacgactgcgcatttgccagtttcccgataataaaacattgggccctactg
ttaatgatgttacaacaggtcgtaactgcctattcaactttgccattccagcttatatgcgtgatggaaaagatattgtt
gtcggcataacatgggataatgatcgtgtcactgtttttgctgacaagatctatcatttttatcttaaaaatgattggtc
ccgcgttgcgacaagatgttacaatcgcagaagttgtgctatgcaatatgtttatacacctacctactacatgcttaatg
ttactagtgcaggtgaggatggcatttattatgaaccctgtacagctaaaagcactggttacgctgccaatgtatttgcc
actgattccaatggccatataccagaaggttttagttttaataattggtttcttttatccaatgactccactttgttgca
tggtaaagtggtttccaaccaacccttgttggtcaattgtcttttggccattcctaagatttatggactaccccaatttt
tctcattcaatcacacgatggatggcgtttgtaatggagctgctgtggatcgtgccccagaggctctgaggtttaatatt
aatgacacctccgtcattcttgctgaaggctcaattgtacttcatactgctttaggaacaaatctttcttttgtttgcag
taattcctcagatcctcatttagccatctttgccatacctctgggtgctactgaagtaccctactattgctttcttaaag
tggatacttacaactccactgtttataaattcttggctgttttacctcctactgtcagggaaattgtcatcaccaagtat
ggtgatgtttatgtcaatgggtttggctatttgcatctcggtttgttggatgctgtcacaattaatttcactggtcatgg
cactgacgatgacgtttcaggtttctggaccatagcatcgactaattttgttgatgcactcatcgaccaacaaggaactt
ccattcagcgtattctttattgtgatgatcctgttagccaactcaagtgttctcaggttgcttttgaccttgacgatggt
ttttaccccatctcttctagaaaccttctgagtcacgaacagccaatttcttttgttactttgccatcatttaatgatca
ttcttttgttaatattactgtctctgcggcttttggtggtcttagtagtgccaatctcgttgcatctgacactactatca
atgggtttagttctttctgtgttgacactagacaatttaccattacactgttttataatgttacaaacagttatggttat
gtgtctaaatcacaggatagtaattgtcctttcaccttgcaatctgttaatgattacctgtcttttagcaaattttgtgt
ttcaaccagccttttggctggtgcttgtaccatagatctttttggttaccctgcgttcggtagtggtgttaagttgacgt
ccctttattttcaattcacaaaaggtgagttgattactggcacgcctaaaccacttgaaggtatcacagacgtttctttt
atgactctggatgtgtgtaccaagtatactatctatggctttaaaggtgagggtattattacccttacaaattctagcat
tttggcaggtgtttattatacatctgattctggacagttgttagcctttaagaatgtcactagtggtgctcaatattctg
tcacgccatgttctttttcagagcaggctgcatatgttaatgatgatatagtgggtgttatttctagtttgtctaactcc
acttttaacaatactagggagttgcctggtttcttctaccattctaatgacggctccaattgtacagagcctgtgttggt
gtatagtaacataggtgtttgtaaatctggcagtattggctatgttccatctcagtatggccaagtcaagattgcaccca
cggttactgggaatattagtattcccaccaactttagtatgagtatt

>KC210146/JS2008/2008/China-Chinese S-INDEL strain
atgacgcctttaatttacttctggttgttcttaccagtacttctaacacttagcctaccacaagatgtcactaggtgcca
gtctactattaactttaggcggttcttttcaaaatttaatgttcaggcacctgccgtcgttgttttgggtggttatctac
ctagtatgaactcttctagctggtactgtggcacaggcattgaaactgatagtggcgttcatggtatttttctcagttac
atcgattctggtcagggctttgagattggcatttcgcaagagccgtttgatcctagtggttaccagctttatttacacaa
ggccactaatggtaacactagtgctattgcacgactgcgcatttgccagtttccagataataaaacattgggccctactg
ttaatgatgttacaacaggtcgtaactgcctattcaacaaagccattccagctttgcaggatggaaaaaatattgttgtc
ggcataacatgggataatgatcgtgtcactgtttttgctgacaagatctatcatttttatattaaaaatgattggtcccg
tgttgcgacaagatgttacaataaaagaagttgtgccatgcaatatgtttatacacctacctactacatgcttaatgtta
ctagtgcaggtgaggatggcatttactatgaaccttgtacagctaattgcagtggttacgctgccaatgtatttgccact
gattccaatggccatataccagaaggttttagttttaataattggtttcttttgtccaatgactccactttgttgcatgg
taaagtggtttcaaaccaacctttgttggtcaactgcctttgggccattcctaagatttatggactaggccaatttttct
cattcaatcaaacgatggatggcgtttgtaatggagctgctgtgcagcgtgcaccagaggctctgaggtttaatattaat
gacacttttgtcattcttgctgaaggctcaattgtacttcatactgctttaggaacaaatctttcttttgtttgcagtaa
ttcctcagatcctcacaaagccatctttaccatacctttgggtgttactgaagtaccctactattgctttcttaaagtgg
atacttacaaatccactgtttataaattcttggctgttttacctcctactgtcaaggaaattgtcatcaccaagtacggt
gatgtttatgtcaacgggtttggctatttgcatctcggtttgttggatgctgtcacaattaatttcactggtcatggcac
tgacgatgacgtttcaggtttctggaccgtagcatcgactaattttgttgatgcactcatcgaggttcaaggaactgcca
ttcagcgtattctttattgtgatgaccctgttagccaacttaagtgttctcaggtttcttttgaccttgatgatggtttt
taccctatttcttctagaaaccttctgagtcatgaacagccaatttcttttgttactttgccatcattcaatgatcattc
ttttgttaatattactgtctctgcggcttttggtggtcatagtggtgccaacctcattgcatctgacactactatcaatg
ggtttagttctttctgtgttgacactagacaatttaccattacactgttttataacgttacaaacagttatggttatgtg
tctaagtcacaggatagtaattgccctttcaccttgcaatctgttaatgattacctgtcttttagcaaattttgtgtttc
aaccagccttttggctggtgcttgtaccatagatctttttggttaccctgagttcggtagtggtgttaagtttacgtccc
tttattttcaattcacaaagggtgagttgattactggcacgcctaaaccacttcaaggtgtcacggacgtttcttttatg
actctggatgtgtgtaccaagtatactatctatggctttaaaggtgagggtattattacccttacaaattctagcttttt
ggcaggtgtttattatacatctgattctggacagttgttagcctttaagaatgtcactagtggtgctgtttattctgtta
cgccatgttctttttcagagcaggctgcatatgttgatgatgatatagtgggtgttatttctagtttgtctaactccact
tttaacaataccagggagttgcctggtttcttctaccattctaatgatggctccaattgtacagagcctgtgttggtgta
tagtaacataggtgtctgtaaatctggcagtattggctatgtcccatctcagtctggccaagtcaagattgcacccacgg
ttactgggaatattagtattcccaccaactttagtatgagtatt

>JN547228/(CH/S)/1986/China-Chinese S-INDEL strain
atgaagtctttaacatacttctggttgttcctaccagtactttcaacactcagcctaccacaagatgtcactaggtgcca
gtctactactaactttaggcggttcttttcaaaatttaatgtgcaggcacctgctgtcgttgttttgggtggttatctac
ctagtatgaactcttctagctggtactgtggcacaggcattgaaactgctagtggcgttcatggtatttttctcagttac
atcgattctggtcagggctttgagattggcatttcgcaagagccgtttgatcctagtggttaccagctttatttacataa
ggccactaatggtaacactaatgctattgcacgactgcgcatttgccagtttccagataacaaaacattgggccccgctg
ttaatgatgttacaacaggtcgtaactgcttattcaacaaagctattccagcttatttgcaggatggaaaaaatattgtt
gtcggcataacatgggacaatgatcgtgtcactgtttttgctgacaagatctatcatttttatcttaaaaatgattggtc
ccgtgttgcgacaagatgttacaataaaaaaagttgtgctatgcaatatgtttatacacctacctactacatgcttaatg
ttactagtgcaggtgaggatggcatttattatgaaccctgtacagccaattgcagtggttatgctgccaatgtatttgcc
actgatgccaatggccatataccagaaggttttagttttaataattggtttcttttgtccaatgactccactttgttgca
tggtaaagttgtttccaaccaacctttgttggtcaattgtcttttggccattcctaagatatatggactaggccaatttt
tctcattcaatcacactatggatggcgtttgtaacggagctgttgtgaatcgtgcccctgaggctctgaggtttaatatt
aatgacacttctgtcattcttgctgaaggctcaattgtacttcatactgctttaggaacaaatctttcttttgtttgcag
taattcctcagatcctcattcagccatctttgccatacctttgggtgctacccaagtaccctattattgttttctaaaag
ttgatacttacaactccactctctataaattcttggctgttttacctcctactgtcaaagaaattgtcatcaccaagtac
ggtgatgtttatgttaatgggtttggctatttgcatctcggtttgttggatgctgtcacaattaatttcactgatcatgg
cactgacgatgacgtttcaggtttctggaccgtagcatcgactaattttgttgatgcactcattgaggttcaaggaactg
ccattcagcatattctttattgtgatgatcctgttagccaactcaagtgttctcaggtttcttttgaccttgatgatggt
ttttaccctatttcttctagaaaccttctgagtcatgaacagccagtttcttttgttactttgccatcatttaatgatca
ttcttttgttaatattactgtctctgcggcttttggtggttctagtggtgccaacctcgtcgcatctgacactactatta
atgggtttagttctttctgtgttgacactagacaatttaccattacactgttttataacgttacaaacagttatggttat
gtgtctaacaaacaggatagtaattgccctttcaccttgcaatctgttaatgattacctgtcttttagcaaattttgtgt
ctcaaccagccttttggctggtgcttgtaccatagatctttttggctaccctgagttcggcagtagtgttaagtttacgt
ccctttattttcaattcacaaagggtgagttgattactggcacgcctaaaccacttgaaggtgtcacggacgtttctttt
attactctggatgtgtgtaccaagtatactatctatggctttaaaggtgagggtattattacccttacaaattctagctt
tttggcaggtgtttattatacatctgattctggacagttgttagcctttaagaatgtcactagtggtgctgtttattctg
ttacgccatgttctttttcagagcaggctgcatatgttgatgatgatatagtgggtgttatttctagtttgtctaactcc
acttttaacaatactagggagttgcctggtttcttctaccattctaatgacggctccaattgcacagagcctgtgttggt
gtatagtaacataggtgtttgtaaatctggcagtattggctatgtcccatctcagtctggccaagtcaagattgcaccca
tggttactgggaatattagtattcccaccaactttagtatgagtatt

>JQ638924/(CH/JL/2011)/2011/China
atgacgcctttaatttacttctggttgttcttaccagtacttctaacacttagcctaccacaagatgtcactaggtgcca
gtctactattaactttaggcggttcttttcaaaatttaatgttcaggcacctgccgtcgttgttttgggtggttatctac
ctagtatgaactcttctagctggtactgtggcacaggcattgaaactgatagtggcgttcatggtatttttctcagttac
atcgattctggtcagggctttgagattggcatttcgcaagagccgtttgatcctagtggttaccagctttatttacacaa
ggccactaatggtaacactagtgctattgcacgactgcgcatttgccagtttccagataataaaacattgggccctactg
ttaatgatgttacaacaggtcgtaactgcctattcaacaaagccattccagctttgcaggatggaaaaaatattgttgtc
ggcataacatgggataatgatcgtgtcactgtttttgctgacaagatctatcatttttatattaaaaatgattggtcccg
tgttgcgacaagatgttacaataaaagaagttgtgccatgcaatatgtttatacacctacctactacatgcttaatgtta
ctagtgcaggtgaggatggcatttactatgaaccttgtacagctaattgcagtggttacgctgccaatgtatttgccact
gattccaatggccatataccagaaggttttagttttaataattggtttcttttgtccaatgactccactttgttgcatgg
taaagtggtttcaaaccaacctttgttggtcaactgcctttgggccattcctaagatttatggactaggccaatttttct
cattcaatcaaacgatggatggcgtttgtaacggagccgctgcgcagcgtgccccagaggctctgaggtttaatattaat
gacacttttgtcattcttgctgaaggctcaattgtacttcatactgctttaggaacaaatctttcttttgtttgcagtaa
ttcctcagatcctcacaaagccatctttaccatacctttgggtgttactgaagtaccctactattgctttcttaaagtgg
atacttacaaatccactgtttataaattcttggctgttttacctcctactgtcaaggaaattgtcatcaccaagtacggt
gatgtttatgtcaacgggtttggctatttgcatctcggtttgttggatgctgtcacaattaatttcactggtcatggcac
tgacgatgacgtttcaggtttctggaccgtagcatcgactaattttgttgatgcactcatcgaggttcaaggaactgcca
ttcagcgtattctttattgtgatgaccctgttagccaacttaagtgttctcaggtttcttttgaccttgatgatggtttt
taccctatttcttctagaaaccttctgagtcatgaacagccaatttcttttgttactttgccatcattcaatgatcattc
ttttgttaatattactgtctctgcggcttttggtggtcatagtggtgccaacctcattgcatctgacactactatcaatg
ggtttagttctttctgtgttgacactagacaatttaccattacactgttttataacgttacaaacagttatggttatgtg
tctaagtcacaggatagtaattgccctttcaccttgcaatctgttaatgattacctgtcttttagcaaattttgtgtttc
aaccagccttttggctggtgcttgtaccatagatctttttggttaccctgagttcggtagtggtgttaagtttacgtccc
tttattttcaattcacaaagggtgagttgattactggcacgcctaaaccacttcaaggtgtcacggacgtttcttttatg
actctggatgtgtgtaccaagtatactatctatggctttaaaggtgagggtattattacccttacaaattctagcttttt
ggcaggtgtttattatacatctgattctggacagttgttagcctttaagaatgtcactagtggtgctgtttattctgtta
cgccatgttctttttcagagcaggctgcatatgttgatgatgatatagtgggtgttatttctagtttgtctaactccact
tttaacaataccagggagttgcctggtttcttctaccattctaatgatggctccaattgtacagagcctgtgttggtgta
tagtaacataggtgtctgtaaatctggcagtattggctatgtcccacttcaggatggccaagtcaagattgcacccatgg
ttactgggaatattagtattcccaccaactttagtatgagtatt

>KC886306/(SC-L)/2013/China
atgaggtctttaatttacttctggttgctcttaccagtacttctaacacttagcctaccacaagatgtcactaggtgcca
gtctactattaactttaggcggttcttttcaaaatttaatgttcaggcacctgccgtcgttgttttgggtggttatctac
ctagtatgagctcttctagctggtactgtggcacaggcattgaaactgatagtggcgttcatggtatttttctcagttac
atcgattctggtcagggctttgagattggcatttcgcaagagccgtttgatcctagtggttaccagctttatttacacaa
ggccactaatggtaacactagtgctattgcacgactgcgcatttgccagtttccagataataaaacattgggccctactg
ttaatgatgttacaacaggtcgtaactgcctattcaacaaagccattccagctttgcaggatggaaaaaatattgttgtc
ggcataacatgggataatgatcgtgtcactgtttttgctgacaaggtctatcatttttatattaaaaatgattggtcccg
tgttgcgacaagatgttacaataaaagaagttgtgccatgcaatatgtttatacacctacctactacatgcttaatgtta
ttagtgcaggtgaggatggcatttactatgaaccttgtacagctaattgcagtggttacgctgccaatgtatttgccact
gattccaatggccatataccagaaggttttagttttaataattggtttcttttgtccaatgactccactttgttgcatgg
taaagtggtttcaaaccaacctttgttggtcaactgcctttgggccattcctaagatttatggactaggccaatttttct
cattcaatcaaacgatggatggcgtttgtaacggagccgctgcgcagcgtgccccagaggctctgaggtttaatattaat
gacacttttgtcattcttgctgaaggctcaattgtacttcatactgctttaggaacaaatctttcttttgtttgcagtaa
ttcctcagatcctcacaaagccatctttaccatacctttgggtgttactgaagtaccctactattgctttcttaaagtgg
atacttacaaatccactgtttataaattcttggctgttttacctcctactgtcaaggaaattgtcatcaccaagtacggt
gatgtttatgtcaacgggtttggctatttgcatctcggtttgttggatgctgtcacaattaatttcactggtcatggcac
tgacgatgacgtttcaggtttctggaccgtagcatcgactaattttgttgatgcactcatcgaggttcaaggaactgcca
ttcagcgtattctttattgtgatgaccctgttagccaacttaagtgttctcaggtttcttttgaccttgatgatggtttt
taccctatttcttctagaaaccttctgagtcatgaacagccaatttcttttgttactttgccatcattcaatgatcattc
ttttgttaatattactgtctctgcggcttttggtggtcatagtggtgccaacctcatcgcatctgacactactatcaatg
ggtttagttctttctgtgttgacactagacaatttaccattacactgttttataacgttacaaacagttatggttatgtg
tctaagtcacaggatagtaattgccctttcaccttgcaatctgttaatgattacctgtcttttagcaaattttgtgtttc
aaccagccttttggctggtgcttgtaccatagatctttttggttaccctgagttcggtagtggtgttaagtttacgtccc
tttattttcaattcacaaagggtgagttgattactggcacgcctaaaccacttcaaggtgtcacggacgtttcttttatg
actctggatgtgtgtaccaagtatactatctatggctttaaaggtgagggtattattacccttacaaattctagcttttt
ggcaggtgtttattatacatctgattctggacagttgttagcctttaagaatgtcactagtggtgctgtttattctgtta
cgccatgttctttttcagagcaggctgcatatgttgatgatgatatagtgggtgttatttctagtttgtctaactccact
tttaacaataccagggagttgcctggtttcttcttccattctaaggatggcctctattgtacagagcctgtgttggtgta
tagtaacataggtgtttgtaaatctggcagtattggctatgtcccatctcagtctggccaagtcaagattgcacccacgg
ttactgggaatattagtattcccaccaactttagtatgagtatt

>AY653204/(JS-2004-2)/2004/China
atgaagtctttaacttacttctggttgttattaccagtactttcaacactcagcctaccacaagatgtcactaggtgcca
gtccactattaacttcaggcggttcttttcaaaatttaatgtgcaggcacctgctgtcgttgttttgggtggttatctac
ctagtatgaactcttctagctggtactgtggcacaggtcttgaaactgctagtggcgtgcatggtattttcctcagttac
atcgatgctggtcagggctttgagattggcatttcacaggagccgtttgatcctagtggttaccagctttatttacataa
ggctactaatggtaatactaatgctattgcacgactgcgcatttgccagtttccagataataaaacattgggccctactg
ttaatgatgttacaacaggtcgtaactgcctattcaacagagccattccagcttatatgcaggatggaaaaaatattgtt
gtcggcataacatgggataatgatcgcgtcactgtttttgctgacaagatctatcatttttatcttaaaaatgattggtc
ccgcgttgcgacaagatgttacaataaaaggagttgtgctatgcaatatgtttatacacctacctactacatgcttaatg
ttactagtgcaggtgaggatggcatttattatgaaccatgtacagctaattgcagtggttacgctgctaatatatttgcc
actgattctaatggccatataccagaaggttttagttttaataattggtttcttttgtccaatgattccactttgttgca
tggtaaggtggtttccaaccaacctttgttggtcaattgtcttttggccattcctaagatttatggactaggccaatttt
tctcattcaatcaaacgatggatggcgtttgtaatggagctgctgcgcagcgtgcaccagaggctctgaggtttaatatt
aatgacacctctgtcattcttgctgaaggctcaattgtacttcatactgctttaggaacaaatctttcttttgtttgcag
taattcctcagatcctcatttagccaccttcgccatacctctgggtgctacccaagtaccctattattgttttcttaaag
tggatacttacaactccactgtttataaattcttggctgttttacctcctaccgtcagggaaattgtcatcaccaagtat
ggtgatgtttatgtcaatgggtttggctacttgcatctcggtttgttggatgctgtcacaattaatttcactggtcatgg
cactgacgatgacgtttctggtttttggaccatagcatcgactaattttgttgatgcactcatcgaagttcaaggaactg
ccattcagcgtattctttattgtgatgatcctgttagccaactcaagtgttctcaggttgcttttgaccttgacgatggt
ttttaccctatttcttctagaaaccttctgagtcatgaacagccaatttcttttgttactttgccatcatttaatgatca
ttcttttgttaacattactgtctctgcgtcctttggtggtcatagtggtgccaacctcattgcatctgacactactatca
atgggtttagttctttctgtgttgacactagacaatttaccatttcactgttttataacgttacaaacagttatggttat
gtgtctaaatcacaggacagtaattgccctttcaccttgcaatctgttaatgattacctgtcttttagcaaattttgtgt
ttctaccagccttttggctagtgcctgtaccatagatctttttggttaccctgagtttggtagtggtgttaagtttacgt
ccctttactttcaattcacagagggtgagttgattactggcacgcctaaaccacttgaaggtgtcacggacgtttctttt
atgactctggatgtgtgtaccaagtatactatctatggctttaaaggtgagggtatcattacccttacaaattctagctt
tttggcaggtgtttattatacatctgattctggacagttgttagcccttaagaatgtcactagtggtgctgtttattctg
ttacgccatgttctttttcagagcaggctgcatatgttgatgatgatatagtgggtgttatttctagtttgtctagctcc
acttttaacagtactagggagttgcctggtttcttctaccattctaatgatggctctaattgtacagagcctgtgttggt
gtatagtaacataggtgtttgtaaatctggcagtattggctatgtcccatctcagtctggccaagtcaagattgcaccca
cggttactgggaatattagtattcccaccaactttagtatgagtatt

>EU031893/DX/2007/China
atgaagtctttaacttacttctggttgttcttaccagtattttcaacactcagcctaccacaagatgtcactaggtgcca
gtccactattaacttcaggcggttcttttcaaaatttaatgtgcaagcacctgctgtcgttgttttgggtggttatctac
ctagtatgaactcttctagctggtactgtggcacaggccttgaaactgctagtggcgttcatggtatttttcttagttac
atcgattctggtcggggctttgagattggcatttcgcaagagccgtttgatcctagtggttaccagctttatttacataa
ggccaccaatggtaacactaatgctattgcacgactgcgtatttgccagtttccaaataataaaacattgggccccgctg
ttaatgatgttacaacaggtcgtaactgcctattcaacaaagctattccagctcatatgcaggatgggaaaaatattgtt
gtcggcataacatgggacaatgatcgtgtcactgtttttgctgacaagatctatcatttttatcttaaaaatgattggcc
ccgtgttgcgacaagatgttacaataaaaggagttgtgctatgcaatatgtttatacacctacctactacatgcttaatg
ttactagtgcaggtgaggatggcatttattatgaaccatgtacagctaattgcagtggttacgctgccaatgtatttgcc
actgattctaatggccatataccagaaggttttagttttaataattggtttcttttgtccaatgattccactttgttgca
tggtaaggtggtttccaaccaacctttgttggtcaattgtcttttggccattcctaagatttatggactaggccaatttt
tctcattcaatcaaacgatggatggcgtttgtaatggagctgctgcgcagcgtgcaccagaggctctgaggtttaatatt
aatgacacctctgtcattcttgctgaaggctcaattgtacttcatactgctttaggaacaaatctttcttttgtttgcag
taattcctcagatcctcatttagccaccttcgccatacctctgggtgctacccaagtaccctattattgttttcttaaag
tggatacttacaactccactgtttataaattcttggctgttttacctcctaccgtcagggaaattgtcatcaccaagtat
ggtgatgtttatgtcaatgggtttggctacttgcatctcggtttgttggatgctgtcacaattaatttcactggtcatgg
cactgacgatgacgtttcaggtttttggaccatagcatcgactaattttgttgatgcactcatcgaagttcaaggaactg
ccattcagcgtattctttattgtgatgatcctgttagccaactcaagtgttctcaggttgcttttgaccttgacgatggt
ttttaccctatttcttctagaaaccttctgagtcatgaacagccaatttcttttgttactttgccatcgtttaatgatca
ttcttttgttaacattactgtctctgcgtcctttggtggtcatagtggtgccaacctcattgcatctgacactactatca
atgggtttagttctttctgtgttgacactagacaatttaccatttcactgttttataacgttacaaacagttatggttat
gtgtccaaatcacaggatagtaattgccctttcaccttgcaatctgttaatgattacctgtcttttagcaaattttgtgt
ttctaccagccttttggctagtgcctgtaccatagatctttttggttaccctgagttcggtggtggtgttaagtttacgt
ccctttactttcaattcacaaaaggtgagttgattactggcacgcctaaaccacttgaaggtgtcacggacgtttctttt
atgactctggatgtgtgtaccaagtatactatctatggctttaaaggtgagggtatcattacccttacaaattctagctt
tttggcaggtgtttattatacatctgattctggacagttgttagcctttaagaatgtcactagtggtgctgtttattctg
ttacgccatgttctttttcagagcaggctgcatatgttgatgatgatatagtgggtgttatttctagtttgtctagctcc
acttttaacagtactagggagttgcctggtttcttctaccattctaatgatggctctaattgtacagagcctgtgttggt
gtatagtaacataggtgtttgtaaatctggcagtattggctatgtcccatctcagtctggccaagtcaagattgcaccca
cggttactgggaatatcagtattcccaccaactttagtatgagtatt

>KR296682/CH-ZWC-01-2015/2015/China
atgaagtctttaacttacttctggttgttcgtaccagtactttcaacactcagcctaccacaagatgtcactaggtgcca
gtccactattaacttcaggcggttcttttcaaaatttaatgtgcaagcacctgctgttgttgttttgggtggttatctac
ctagtatgaactctyctagctggtactgtggcacaggccttgaaactgctagtggcgttcatggtattttcctcagttac
atcgattctggtcagggctttgagattggcatttcacaggagccgtttgatcctagtggttaccagctttatctacataa
ggccactaatggtaacactaatgctattgcacgactgcgcatttgccagtttccagacaataaaacrttgggccctactg
ttaatgatgttacaacaggtcgtaactgcctattcaacaaagccattccagcttatatgcaggatggaaaaaacatcgtt
gtcggcataacatgggrcaatgatcgtgtcactgtttttgctgacaagatctatcatttttatcttaaaaatgattggtc
ccgtgttgcgacaagatgttacaataaaagaagttgtgctatgcaatatgtttatacacctacctactacatgcttaatg
ttactagtgcaggtgaggatggcatttattatgaaccatgtacagctaattgcagcggttacgctgccaatgtgtttgcc
actgattctaatggccacataccagaaggttttagttttaataattggtttcttttgtccaatgattccactttgttgca
tggtaaggtggtttccaaccarcctttgttggtcaattgtcttttggccattcctaagatttatggactaggccaatttt
tctcattcaatcaaacgatggatggcgtttgtaatggagctgctgtgcagcgtgcaccagaggctctgaggtttaatatt
aatgacacttctgtcattcttgctgaaggctcaattgtacttcacactgctttaggaacaaatctttcttttgtttgcag
taattcttcaaaccctcatttagctaccttcgccatacctctgggtgctacccaagtaccctattattgttttcttaaag
tggatacttacaactccactgtttataaattcttggctgttttacctcctaccgtcagggaaattgtcatcrccaagtat
ggtgatgtttatgtcaatgggtttggctatttgcatctcggtttgttggatgctgtcacaattaatttcactggtcatgg
cactgacgatgatgtttctggtttttggaccatagcatcgactaattttgttgatgcactcatcgaagttcaaggaactg
ccattcagcgtattctttattgtgatgatcctgttagccaactcaagtgttctcaggttgcttttgaccttgacgatggt
ttttacactatttcttctagaaaccttctgagtcatgaacagccaatttcttttgttactctgccatcatttaatgatca
ttcttttgttaacattactgtctctgctttctttggtggtcatagtggtgccaaccttattgcatctgacactactatca
atgggtttagttctttctgtgttgacactagacaatttaccatttcactgttttataacgttacaaacagttatggttat
gtgtctaaatcacaggacagtaattgccctttcaccttgcaatctgttaatgattacctgtcttttagcaaattttgtgt
ttccaccagccttttggctagtgcctgtaccatagatctttttggttaccctgagtttggtagyggtgttaagtttacgt
ccctttactttcaattcacaaagggtgagttgattactggcacgcctaaaccacttgaaggtgtcacggacgtttctttt
atgactctggatgtgtgtaccaagtatactatctatggctttaaaggtgagggtatcattacccttacaaattctagctt
tttggcaggtgtttattacacatctgattctggacagttgttagcctttaagaatgtcactagtggtgctgtttattctg
ttacgccatgttctttttcagagcaggctgcatatgttgatgatgatatagtgggtgttatttctagtttgtctaactcc
acttttaacagtactagggagttgcctggtttcttctaccattctaatgatggctctaattgtacagagcctgtgttggt
gtatagtaacataggtgtttgtaaatctggcagtattggctacgtcccatctcagtctggccaagtcaagattgcaccca
cggttactgggaatattagtattcccaccaactttagtatgagtatt

>KP870132/(CH/GD-22/2014)/2014/China
atgaagtctttaaattacttctggttgttcttaccagtactttcaacactcagcctaccacaagatgtcactaggtgcca
gtccactattaacttcaggcggttcttttcaaaatttaatgtgcaggcacctgctgtcgttgtgttgggtggttatctac
ctagtatgaactcctctagctggtactgtggcacaggtcttgaaactgctagtggcgtgcatggtattttcctcagttac
atcgatgctggtcagggctttgagattggcatttcacaggagccgtttgatcctagtggttaccagctttatttacataa
ggccactaatggtaaccataatgctattgcacgactgcgcatttgccagtttccagataataaaacattgggccctactg
ttaatgatgttacaacaggtcgtaactgcctattcaacaaagccattccagcttatatgcaggatggaaaaaacatcgtt
gtcggcataacatgggacaatgatcgtgtcactgtttttgctgacaagatctatcatttttatcttaaaaatgattggtc
ccgtgttgcgacaagatgttacaataaaagaagttgtgctatgcaatatgtttatacacctacctactacatgcttaatg
ttactagtgcaggtgaggatggcatttattatgaaccatgtacagctaattgcagtggttacgctgccaatgtgtttgcc
actgattctaatggccacataccagaaggttttagttttaataattggtttcttttgtccaatgattccactttgttgca
tggtaaggtggtttccaaccaacctttgttggtcaattgtcttttggccattcctaagatttatggactaggccaatttt
tctcattcaatcaaacgatggatggcgtttgtaatggagctgctgcgcagcgcgcaccagaggctctgaggtttaatatt
aatgacacctctgtcattcttgctgaaggctcaattgtacttcacactgctttaggaacaaatctttcttttgtttgcag
taattcttcagatcctcattyagctaccttcaccatacctctgggtgctacccaagtaccctattattgttttcttaaag
tggatacttataactccactttttataaatttttggctgttttacctcctaccgtcagggaaattgtcatcaccaagtat
ggtgatgtttatgtcaatgggtttggatacttgcatctcggtttgttggatgctgtcacaattaatttcactggtcatgg
cactgacgatgatgtttctggtttttggaccatagcatcgactaattttgttgatgcactcatcgaagttcaaggaactg
ccattcagcgtattctttattgtgatgatcctgttagccaactcaagtgttctcaggttgcttttgaccttgacgatggt
ttttaccctatttctcctagaaaccttctgagtcatgaacagccaatttcttttgttactctgccatcatttaatgatca
ttcttttgttaacattactgtctctgcttcctttggtggtcatagtggtgccaaccttattgcatctgacactactatca
atgggtttagttctttctgtgttgacactagacaatttaccatttcactgttttataacgttacaaacagttatggttat
gtgtctaaatcacaggatagtaattgccctttcaccttgcaatctgttaatgattacctgtcttttagcaaattttgtgt
ttccaccagccttttggctagtgcctgtaccatagatctttttggttaccctgagtttggtagtggtgttaagtttacgt
ccctttactttcaattcacaaagggtgagttgattactggcacgcctaaaccacttgaaggtgtcacggacgtttctttt
atgactctggatgtgtgtaccaagtatactatctatggctttaaaggtgagggtatcattacccttacaaattctagctt
tttggcaggtgtttattacacatctgattctggacagttgttagcctttaagaatgtcactagtggtgctgtttattctg
ttacgccatgttctttttcagagcaggctgcatatgttgatgatgatatagtgggtgttatttctagtttgtctagctcc
acttttaacagtactagggagttgcctggtttcttctaccattctaatgatggctctaattgtacagagcctgtgttggt
gtatagtaacataggtgtttgtaaatctggcagtattggctacgtcccatctcagtctggccaagtcaagattgcaccca
cggttactgggaatatcagtattcccaccaactttagtatgagtatt

>KM406184/PJ1407/2014/China
atgaagtctttaaattacttctggttgttcttaccagtactttcaacatttagcctaccacaagatgtcaccaggtgctc
agctaacactaattttaggcggttcttctcaaaatttaatgttcaggcgcctgcagttgttgtactcggcggttatctac
ctactggtgaaaaccatggtgtcaattcaacttggtactgtgctggccaacatccaactgctagtggcgttcatggtatc
tttcttagccatattagaggtggtcatggctttgagattggcatttcgcaagagccttttgaccctagtggttaccagct
ttatttacataaggctactaacggtaacactaatgctactgcgcgactgcgtatttgccagtttcctaacattaaaacat
tgggccccactgctaataatgatgttacaacaggtcgtaactgcctatttaacaaagccatcccagctcatatgagtgaa
cacagtgttgtcggcgtaacatgggataatgatcgtgtcactgtcttttctgacaagatctatcatttttattttaaaaa
tgattggtcccgtgttgcgacaaagtgttacaacagtggaggttgtgctatgcaatatgtttacgaacccacctactaca
tgcttaatgttactagtgctggtgaggatggcatttcttatcaaccctgtacagctaattgcattggttatgctgccaat
gtatttgctactgagcccaatggccacataccagaaggttttagttttaataattggtttcttttgtccaatgattccac
tttgttgcatggtaaggtggtttccaaccaacctttgttggtcaactgtcttttggccattcctcagatttatggactag
gccaatttttctcattcaatcaaacgatggacggcgtttgtaatggagctgctgcgcagcgtgcaccagaggctctgagg
tttaatattaatgacacctctgtcattcttgctgaaggctcaattgtacttcatactgctttaggaacaaatctttcttt
tgtttgcagtaattcttcagatcctcatttagctaccttcgccatacctctgggtgctacccaagtaccctattattgtt
ttcttaaagtggacacttacaactccactgtttataaatttttggctgttttacctcctaccgtcagggaaattgtcatc
accaagtatggtgatgtttatgttaatgggtttggatacttgcatctcggtttgttggatgctgtcacaattaatttcac
tggttatggcactgacgatgatgtttctggtttttggaccatagcatcgactaattttgttgatgcactcatcgaagttc
aaggaactgccattcagcgtattctttattgtgatgatcctgttagccaactcaagtgttctcaggttgcttttgacctt
gacgatggtttttaccctatttcttctagaaaccttctgagtcatgaacagccaatttcttttgttactccgccatcatt
taatgatcattcttttgttaacattactgtctctgcttcctttggtggtcatagtggtgccaaccttattgcatctgaca
ctactatcaatgggtttagttctttctgtgttgacactagacaatttaccatttcactgttttataacgttacaaacagt
tatggttatgtgtctaaatcacaggacagtaattgccctttcaccttgcaatctgttaatgattacctgtcttttaataa
attttgtgtttccaccagccttttggctagtgcctgtaccatagatctttttggttaccctgagtttggtagtggtgtta
actttacgtccctttactttcaattcaccaagggtgagttgattactggcacgcctaaaccacttgaacgcgtcaccgac
gtttcttttatgactctagatgtgtgtcccaagtatactatctatagctttaaaggtgagggtatcattacccttacaaa
ttctagctttttggcaggtttttattacacatctgattctggacagttgttagcctttaagaatgtcactagtggtgctg
tttattctgttacgccatgttctttttcagagcaggctgcatatgttgatggtgatatagtgggtgttatttctagtttg
tctaactccacttttaacagtactagggagttgcctggtttcttctaccattctaatggtggctctaattgtacagagcc
tgtgttggtgtatagtaacataggtgtttgtaaatctggcagtattggctacgtcccatctcagtctggccaagtcaaga
ttgcacccacggttactgggaatattagtattcccaccaactttagtatgagtatt

>KM609212/PEDV-LYG/2014/China
atgaagtctttaacttacttctggttgttcttaccagtactttcaacacttagcctaccacaagatgtcaccaggtgctc
agctaacactaattttaggcggttcttttcaaaatttaatgttcaggcgcctgcagttgttgtactgggcggttatctac
ctattggtgaaaaccagggtgttaattcaacttggtactgtgctggccaacatccaactgctagtggcgttcatggtatc
tttcttagccatattagaggtggtcatggctttgagattggcatttcgcaagagccttttgaccctagtggttaccagct
ttatttacataaggctactaatggtaacactaatgctactgcgcgattgcgcatttgccagtttcccagcattaaaacat
tgggccccactgctgataacgatgttacaacaggtcgtaactgcctatttaacaaagccatcccagctcatatgagtgaa
catagtgttgtcggcataacatgggataatgatcgtgtcactgtcttttctgacaagatctatcatttttattttaaaaa
tgattggtcccgtgttgcgacaaagtgttacaacagtggaggttgtgctatgcaatatgtttacgaacccacttactaca
tgcttaatgttactagtgctggtgaggatggtatttcttatcaaccctgtacagctaattgcattggttatgctgccaat
gtatttgctactgagcccaatggccacataccagaaggttttagttttaataattggtttcttttgtccaatgattccac
tttggtgcatggtaaggtggtttccaaccaaccattgttggtcaattgtcttttggccatgcctaagatttatggactag
gccaatttttctccttcaatcaaacgatcgatggtgtttgtaatggagctgatgtgcagcgtgcaccagaggctctgagg
tttaatattaatgacacctctgtcattcttgctgaaggctcaattgtacttcacactgctttaggaacaaatctttcttt
tgtttgcagtaattcttcaaatcctcatttagctaccttcaccatacctctgggtgctacccaagtaccctattattgtt
ttcttaaagtggatacttacaactccactgtttataaatttttggctgttttacctcctaccgtcagggaaattgtcatc
accaagtatggtgatgtttatgtcaatgggtttggatatttgcatctcggtttgttggatgctgtcacaattaatttcac
tggtcatggcactgacgatgatgtttctggtttttggaccatagcatcgactaattttgttgatgcactcatcgaagttc
aaggaactgccattcagcgtattctttattgtgatgatcctgttagccaactcaagtgttctcaggttgcttttgacctt
gacgatggtttttaccctatttcttctagaaaccttctgagtcatgaacagccaatttcttttgttactctgccatcatt
taatgatcattcttttgttaacattactgtctctgcttcctttggtggtcatagtggtgccaaccttattgcatctgaca
ctactatcaatgggtttagttctttctgtgttgacactagacaatttaccatttcactgttttataacgttacaaacagt
tatggttatgtgtctaaatcacaggacagtaattgccctttcaccttgcaatctgttaatgattacctgtcttttagcaa
attttgtgtttccaccagccttttggctagtgcctgtaccatagatctttttggttaccctgagtttggtagtggtgtta
agtttacgtccctttactttcaattcacaaagggtgagttgattactggcacgcctaaaccacttgaaggtgtcacggac
gtttcttttatgactctagatgtgtgtaccaagtatactatctatggctttaaaggtgagggtatcattacccttacaaa
ttctagctttttggcaggtgtttattacacatctgattctggacagttgttagcctttaagaatgtcactagtggtgctg
tttattctgttacgccatgttctttttcagagcaggctgcatatgttgatgatgatatagtgggtgttatttctagtttg
tctagctccacttttaacagtactagggagttgcctggtttcttttaccattctaatgatggctctaattgtacagagcc
tgtgttgttgtatagtaacataggtgtttgtaaatctggcagtattggctacgtcccatctcagtctggccaagtcaaga
ttgcacccacggttactgggaatatcagtattcccaccaactttagtatgagtatt

>KM609213/PEDV-WS/2014/China
atgaagtctttaacttacttctggttgttcttaccagtactttcaacacttagcctaccacaagatgtcaccaggtgctc
agctaacactaattttaggcggttcttttcaaaatttaatgttcaggcgcctgcagttgttgtactgggcggttatctac
ctattggtgaaaaccagggtgttaattcaacttggtactgtgctggccaacatccaactgctagtggcgttcatggtatc
tttcttagccatattagaggtggtcatggctttgagattggcatttcgcaagagccttttgaccctagtggttaccagct
ttatttacataaggctactaatggtaacactaatgctactgcgcgattgcgcatttgccagtttcccagcattaaaacat
tgggccccactgctgataacgatgttacaacaggtcgtaactgcctatttaacaaagccatcccagctcatatgagtgaa
catagtgttgtcggcataacatgggataatgatcgtgtcactgtcttttctgacaagatctatcatttttattttaaaaa
tgattggtcccgtgttgcgacaaagtgttacaacagtggaggttgtgctatgcaatatgtttacgaacccacttactaca
tgcttaatgttactagtgctggtgaggatggtatttcttatcaaccctgtacagctaattgcattggttatgctgccaat
gtatttgctactgagcccaatggccacataccagaaggttttagttttaataattggtttcttttgtccaatgattccat
tttggtgcatggtaaggtggtttccaaccaaccattgttggtcaattgtcttttggccatgcctaagatttatggactag
gccaatttttctccttcaatcaaacgatcgatggtgtttgtaatggagctgctgtgcagcgtgcaccagaggctctgagg
tttaatattaatgacacctctgtcattcttgctgagggctcaattgtacttcacactgctttaggaacaaatctttcttt
tgtttgcagtaattcttcagatcctcatttagctaccttcaccatacctctgggtgctacccaagtaccctattattgtt
ttcttaaagtggatacttacaactccactgtttataaatttttggctgttttacctcctaccgtcagggaaattgtcatc
accaagtatggtgatgtttatgtcaatgggtttggatacttgcatctcggtttgttggatgctgtcacaattaatttcac
tggtcatggcactgacgatgatgtttctggtttttggaccatagcatcgactaattttgttgatgcactcatcgaagttc
aaggaactgccattcagcgtattctttattgtgatgatcctgttagccaactcaagtgttctcaggttgcttttgacctt
gatgatggtttttaccctatttcttctagaaacctcttgagtcatgaacagccaatttcttttgttactttgccatcatt
taatgatcattcttttgttaacattactgtctctgcgtcctttggtggtcatagtggtgccaaccttattgcatctgaca
ctactatcaatgggtttagttctttctgtgttgacactagacaatttaccatttcactgttttataacgttacaaacagt
tatggttatgtgtctaactcacaggacagtaattgccctttcaccttgcaatctgttaatgattacctgtcttttagtaa
attttgtgtttccaccagccttttggctagtgcctgtaccatagatctttttggttaccctgattttggtagtggtgtta
agtttacgtccctttactttcaattcacaaagggtgagttgattactggcacgcctaaaccacttgaaggtgtcacggac
gtttcttttatgactctggatgtgtgtaccaagtatactatctatggctttaaaggtgagggtatcattacccttacaaa
ttctagctttttggcaggtgtttattacacatctgattctggacagttgttagcctttaagaatgtcactagtggtgctg
tttattctgttacgccatgttctttttcagagcaggctgcatatgttgatgatgatatagtgggtgttatttctagtttg
tctagctccacttttaacagtactagggagttgcctggtttcttttaccattctaatgatggctctaattgtacagagcc
tgtgttggtgtatagtaacataggtgtttgtaaatctggcagtattggctacgtcccatctcagtctggccaagtcaaga
ttgcacccacggttactgggaatatcagtattcccaccaactttagtatgagtatt

>AB857233/GDS01/2012/China
atgaagtctttaacctacttctggttgttcttaccagtactttcaacacttagcctaccacaagatgtcaccaggtgctc
agctaacactaattttaggcggttcttttcaaaatttaatgttcaggcgcctgcagttgttgtactgggcggttatctac
ctattggtgaaaaccagggtgtcaattcaacttggtactgtgctggccaacatccaactgctagtggcgttcatggtatc
tttcttagccatattagaggtggtcatggctttgagattggcatttcgcaagagccttttgaccctagtggttaccagct
ttatttacataaggctactaacggtaacactaatgctactgcgcgactgcgcatttgccagtttcccagcattaaaacat
tgggccccactgctaataatgatgttacaacaggtcgtaactgcctatttaacaaagccatcccagctcatatgagtgaa
catagtgttgtcggcataacatgggataatgatcgtgtcactgtcttttctgacaagatctattatttttattttaaaaa
tgattggtcccgtgttgcgacaaagtgttacaacagtggaggttgtgctatgcaatatgtttacgaacccacttactaca
ttcttaatgttactagtgctggtgaggatggtatttcttatcaaccctgtacagctaattgcattggttatgctgccaat
gtatttgctactgagcccaatggccacataccagaaggttttagttttaataattggtttcttttgtccaatgattccac
tttggtgcatggtaaggtggtttccaaccaaccattgttggtcaattgtcttttggccattcctaagatttatggactag
gccaatttttctcctttaatcaaacgatcgatggtgtttgtaatggagctgctgtgcagcgtgcaccagaggctctgagg
tttaatattaatgacacctctgtcattcttgctgaaggctcaattgtacttcatactgctttaggaacaaatttttcttt
tgtttgcagtaattcctcagaacctcacttagccacctttgccatacctctgggtgctatccaagtaccctattattgtt
ttcttaaagtggatacttacaactccactgtttataaattcttggctgttttacctcctaccgtcagggaaattgtcatc
accaagtatggtgatgtttatgtcaatgggtttggctacttgcatctcggtttgttggatgctgtcacaattaatttcac
tggtcatggcactgacgatgacgtttctggtttttggaccatagcatcgactaattttgttgatgcacttatcgaagttc
aaggaactgccattcagcgtattctttattgtgatgatcctgttagccaactcaagtgttctcaggttgcttttgacctt
gacgatggtttttaccgtatttcctctacaaaccttctgagtcatgaacagccaacttcttttgttactttgccatcatt
taatgatcattcttttgttaatattactgtctctgctgcttttggtggtcatagtggtgccaaccttattgcatctgaca
ctactatcaatgggtttagttctttctgtgttgacactagacaatttaccatttcactgttttataacgttacaaacagt
tatggttacgtgtctaaatcacaggacagtaattgcccttttaccttgcaatctgttaatgattatctgtcttttagcaa
attttgtgtttctaccagccttttggctagtgcctgtaccatagatctttttggttaccctgagtttggtagtggtgtta
agttcacgtccctttactttcaattcacaaagggtgagttgattactggcacgcctaaaccacttgaaggtgttacggac
gtttcttttatgactctggatgtgtgtaccaagtatactatctatggctttaaaggtgagggtatcattacccttacaaa
ttctagctttttggcaggtgtttattatacatctgattctggacagttgttagcttttaagaatgtcactagtggtgctg
tttattctgttacgccatgttctttttcagagcaggctgcatatgttgatgatgatatagtgggtgttatttctagtttg
tctagctccacttttaacagtactagggagttgcctggtttcttctaccattctaatgatggctctaattgtacagagcc
tgtgttggtgtatagtaacataggtgtttgtaaatctggcagtattggctatgtccgatctcagtctggccaagtcaaga
ttgcacccacggttactgggaatattagtattcccaccaactttagtatgagtatt

>KF601199/(GXHZ/2013)/2013/China
atgaagtctttaacttacttctggtggttcttaccagtactttcaacacttagcctaccacaagatgtcaccaggtgctc
agctaacactaattttaggcggttcttttcaaaatttaatgttcaggcgcctgcagttgttgtactgggcggctatctac
ctattggtgaaaaccagggtgttaattcaacttggtactgtgctggtcaacatccaactgctagtggcgttcatggtatc
tttcttagccatattagaggtggtcatggctttgagattggcatttcgcaagagccttttgaccctagtggttaccagct
ttatttacataaggctactaatggtaacactaatgctactgcgcgattgcgcatttgccagtttcccagcattaaaacat
tgggccccactgctgataacgacgttacaacaggtcgtaactgcctatttaacaaagccatcccagctcatatgagtgaa
catagtgttgtcggcataacatgggataatgatcttgtcactgtcttttctgacaagatctatcatttttattttaaaaa
tgattggtcccgtgttgcgacaaagtgttacaacagtggaggttgtgctatgcaatatgtttacgaacccacttactaca
tgcttagtgttactagtgctggtgaggatggtatttcttatcaaccctgtacagctaattgcattggttatgctgccaat
gtatttgctactgagcccaatggccacataccagagggttttagttttaataattggtttctttcgtccaatgattccac
tttggtgcatggtaaggtggtttccaaccaaccattgttggtcaattgtcttttggccatgcctaagatttatggactag
gccaatttttctccttcaatcaaacgatcgatggtgtttgtaatggagctgctgtgcagcgtgcaccagaggctctgagg
tttaatattaatgacacctctgtcattcttgctgaaggctcaattgtacttcatactgctttaggaacaaatttttcttt
tgtttgcagtaattcctcagatcctcacttagccacctttgccatacctctgggtgctacccaagtaccctattattgtt
ttcttaaagtggatacttacaactccactgtttataaattcttggctgttttacctcctaccgtcaggggaaattgtcat
caccaagtatggtgtgtttatgtcaatgggtttggctacttgcatctcggtttgttggatgctgtcacaattaatttcac
tggtcatggcactgacgatgatgtttctggtttttggaccatagcatcgactaattttgttgatgcacttattgaagttc
aaggaactgccattcagcgtattctttattgtgatgatcctgttagccaactcaagtgttctcaggttgcttttgacctt
gacgatggtttttaccctatttcctctacaaaccttctgagtcatgaacagccaatttcttttgttactttgccatcatt
taatgatcattcttttgttaatattactgtctctgctgcttttggtggtcatagtggtgccaaccttattgtatctgaca
ctactatcaatgggtttagttctttctgtgttgacactagacaatttaccatttcactgttttataacgttacaaacagt
tatggttacgtgtctaaatcacaggacagtaattgcccttttaccttgcaatctgttaatgattacctgtcttttagcaa
attttgtgtttctaccagtcttttggctagtgcctgtaccatagatctttttggttaccctgagtttggtagtggtgtta
agctcacgtccctttactttcaattcacaaagggtgagttgattactggcacgcctaaaccacttgaaggtgttacggac
gtttcttctatgactctggacgtgtgtaccaagtatactatctatggctttaaaggtgagggtatcattacccttacaaa
ttctagctttttggcaggtgtttattatacatctgattctggacagttgttagcttttaagaatgtcactagtggtgctg
tttattctgttacgccatgttctttttcagagcaggctgcatatgttgatgatgatatagtgggtgttatttctagtttg
tctagctccacttttaacagtactagggagttgcctggtttcttctaccattctaatgatggctctaattgtacagagcc
tgtgttggtgtatagtaacataggtgtttgtaaatctggcagtattggctatgtcccatctcagtctggccaagtcaaga
ttgcacccacggttactgggaatattagtattcccaccaactttagtatgagtatt


>JX112709/GD-A/2012/China
atgaagtctttaacctacttctggttgttcttaccagtactttcaacacttagcctaccacaagatgtcaccaggtgctc
agctaacactaattttaggcggttcttttcaaaatttaatgttcaggcgcctgcagttgttgtactgggcggttatctac
ctattggtgaaaaccagggtgtcaattcaacttggtactgtgctggccaacatccaactgctagtggcgttcatggtatc
tttcttagccatattagaggtggtcatggctttgagattggcatttcgcaagagccttttgaccctagtggttaccagct
ttatttacataaggctactaacggtaacactaatgctactgcgcgactgcgcatttgccagtttcccagcattaaaacat
tgggccccactgctaataatgatgttacaacaggtcgtaactgcctatttaacaaagccatcccagctcatatgagtgaa
catagtgttgtcggcataacatgggataatgatcgtgtcactgtcttttctgacaagatctattatttttattttaaaaa
tgattggtcccgtgttgcgacaaagtgttacaacagtggaggttgtgctatgcaatatgtttacgaacccacttactaca
ttcttaatgttactagtgctggtgaggatggtatttcttatcaaccctgtacagctaattgcattggttatgctgccaat
gtatttgctactgagcccaatggccacataccagaaggttttagttttaataattggtttcttttgtccaatgattccac
tttggtgcatggtaaggtggtttccaaccaaccattgttggtcaattgtcttttggccattcctaagatttatggactag
gccaatttttctcctttaatcaaacgatcgatggtgtttgtaatggagctgctgtgcagcgtgcaccagaggctctgagg
tttaatattaatgacacctctgtcattcttgctgaaggctcaattgtacttcatactgctttaggaacaaatttttcttt
tgtttgcagtaattcctcagatcctcacttagccacctttgccatacctctgggtgctatccaagtaccctattattgtt
ttcttaaagtggatacttacaactccactgtttataaattcttggctgttttacctcctaccgtcagggaaattgtcatc
accaagtatggtgatgtttatgtcaatgggtttggctacttgcatctcggtttgttggatgctgtcacaattaatttcac
tggtcatggcactgacgatgacgtttctggtttttggaccatagcatcgactaattttgttgatgcacttatcgaagttc
aaggaactgccattcagcgtattctttattgtgatgatcctgttagccaactcaagtgttctcaggttgcttttgacctt
gacgatggtttttaccgtatttcctctacaaaccttctgagtcatgaacagccaacttcttttgttactttgccatcatt
taatgatcattcttttgttaatattactgtctctgctgcttttggtggtcatagtggtgccaaccttattgcatctgaca
ctactatcaatgggtttagttctttctgtgttgacactagacaatttaccatttcactgttttataacgttacaaacagt
tatggttacgtgtctaaatcacaggacagtaattgcccttttaccttgcaatctgttaatgattacctgtcttttagcaa
attttgtgtttctaccagccttttggctagtgcctgtaccatagatctttttggttaccctgagtttggtagtggtgtta
agttcacgtccctttactttcaattcacaaagggtgagttgattactggcacgcctaaaccacttgaaggtgttacggac
gtttcttttatgactctggatgtgtgtaccaagtatactatctatggctttaaaggtgagggtatcattacccttacaaa
ttctagctttttggcaggtgtttattatacatctgattctggacagttgttagcttttaagaatgtcactagtggtgctg
tttattctgttacgccatgttctttttcagagcaggctgcatatgttgatgatgatatagtgggtgttatttctagtttg
tctagctccacttttaacagtactagggagttgcctggtttcttctaccattctaatgatggctctaattgtacagagcc
tgtgttggtgtatagtaacataggtgtttgtaaatctggcagtattggctatgtccgatctcagtctggccaagtcaaga
ttgcacccacggttactgggaatattagtattcccaccaactttagtatgagtatt


>KJ646580/(FJ-FQ 2014)/2014/China
atgaagtctttaacctacttctggttgttcttaccagtactttcaacacttagcctaccacaagatgtcaccaggtgctc
agctaacactaattttaggcggttcttttcaaaatttaatgttcaggcgcctgcagttgttgtactgggcggttatctac
ctattggtgaaaaccagggtgtcaattcaacttggtactgtgctggccaacatccaactgctagtggcgttcatggtatc
tttgttagccatattagaggtggtcatggctttgagattggcatttcgcaagagccttttgaccctagtggttaccagct
ttatttacataaggctactaacggtaacactaatgctactgcgcgactgcgcatttgccagtttcctagcattaaaacat
tgggccccactgctaataatgatgttacaacaggtcgtaattgcctatttaacaaagccatcccagctcatatgagtgaa
catagtgttgtcggcataacatgggataatgatcgtgtcactgtcttttctgacaagatctatcatttttattttaaaaa
tgattggtcccgtgttgcgacaaagtgttacaacagtggaggttgtgctatgcaatatgtttacgaacccacctattaca
tgcttaatgttactagtgctggtgaggatggtatttcttatcaaccctgtacagctaattgcattggttatgctgccaat
gtatttgttactgagcccaatggccacataccagaaggttttagttttaataattggtttcttctgtccaatgattccac
tttggtgcatggtaaggtggtttccaaccaacctttgttggtcaattgtcttttggccattcctaagatttatggactag
gccaatttttctcattcaatcaaacgatggatggcgtttgtaatggagcttctgcgcagcgtgcaccagaggctctgagg
tttaatattaatgacacctctgtcattcttgctgaaggctcaattgtacttcatactgctttaggaacaaatctttcttt
tgtttgcagtaattcttcagatcctcatttagctaccttcgccatacctctgggtgctacccaagtaccctattattgtt
ttcttaaagtggacacttacaactccactgtttataaattcttggctgttttacctcctaccgtcagggaaattgtcatc
accaagtatggtgatgtttatgtcaatgggtttggatacttgcatctcggtttgttggatgctgtcacaattaatttcac
tggtcatggcactgacgatgatgtttctggtttttggaccatagcatcgactaattttgttgatgcactcatcgaagttc
aaggaactgccattcagcgtattctttattgtgatgatcctgttagccaactcaagtgttctcaggttgcttttgacctt
gacgatggtttttaccctatttcttctagaaaccttctgagtcatgaacagccaatttcttttgttgctctgccatcatt
taatgatcattcttttgttaacattactgtctctgcttcctttggtggtcatagtggtgccaaccttattgcatctgaca
ctactatcaatgggtttagttctttctgtgttgacactagacaatttaccatttcactgttttataacgttacaaacagt
tatggttatgtgtctaaatcacaggacagtaattgccctttcaccttgcaatctgttaatgattacctgtcttttagcaa
attttgtgtttccaccagccttttggctagtgcctgtaccatagatctttttggttaccctgagtttggtagtggtgtta
agtttacgtccctttactttcaattcacaaagggtgagttgattactggcacgcctaaaccacttgaaggtgtcacggac
gtttcttttatgactctggatgtgtgtaccaagtatactatctatggctttaaaggtgagggtatcattacccttacaaa
ttctagctttttggcaggtgtttattacacatctgattctggacagttgttagcctttaagaatgtcactagtggtgctg
tttattctgttacgccatgttctttttcagagcaggctgcatatgttgatgatgatatagtgggtgttatttctagtttg
tctagctccacttttaacagtactagggagttgcctggtttcttctaccattctaatgatggctctaattgtacagagcc
tgtgttggtgtatagtaacataggtgtttgtaaatctggcagtattggctacgtcccatctcagtctggccaagtcaaga
ttgcacccacggttactgggaatattagtattcccaccaactttagtatgagtatt


>KR296667/CH-HGC-01-2015/2015/China
atgaagtctttaacttacttctggttgttcttaccagtactttcaacacttagcctaccacaagatgtcaccaggtgctc
agctaacactaattttaggcggttcttttcaaaatttaatgttcaggcgcctgcagttgttgtactgggcggttatctac
ctattggtgaaaaccagggtgttaattcaacttggtactgtgctggccaacatccaactgctagtggcgttcatggtatc
tttcttagccatattagaggtggtcatggctttgagattggcatttcgcaagagccttttgaccctagtggttaccagct
ttatttacataaggctactaatggtaacactaatgctactgcgcgattgcgcatttgccagtttcccagcattaaaacat
tgggccccactgctgataacgatgttacaacaggtcgtaactgcctatttaacaaagccatcccagctcatatgagtgaa
catagtgttgtcggcataacatgggataatgatcgtgtcactgtcttttctgacaagatctaycatttttattttaaaaa
tgattggtcccgtgttgcgacaaagtgttacaacagtggaggttgtgctatgcaatatgtttacgaacccacttactaca
tgcttaatgttactagtgctggtgaggatggtatttcttatcaaccctgtacagctaattgcattggttatgctgccaat
gtatttgctactgagcccaatggccacataccagaaggttttagttttaataattggtttcttttgtccaatgattccac
tttggtgcatggtaaggtggtttccaaccaaccattgttggtcaattgtcttttggccatgcctaagatttatggactag
gccaatttttctccttcaatcaaacgatcgatggtgtttgtaatggagctgctgtgcagcgtgcaccagaggctctgagg
tttaatattaatgacacctctgtcattcttgctgaaggctcaattgtacttcacactgctttaggaacaaatctttcttt
tgtttgcagtaattcttcagatcctcatttagctaccttcaccatacctctgggtgctacccaagtaccctattattgtt
ttcttaaagtggatacttacaactccactgtttataaatttttggctgttttacctcctaccgtcagggaaattgtcatc
accaagtatggtgatgtttatgtcaatgggtttggatacttgcatctcggtttgttggatgctgtcacaattaatttcac
tggtcatggcactgacgatgatgtttctggtttttggaccatagcatcgactaattttgttgatgcactcatcgaagttc
aaggaactgccattcagcgtattctttattgtgatgatcctgttagccaactcaagtgttctcaggttgcttttgacctt
gacgatggtttttaccctatttcttctagaaaccttctgagtcatgaacagccaatttcttttgttactctgccatcatt
taatgatcattcttttgttaacattactgtctctgcttcctttggtggtcatagtggtgccaaccttattgcatctgaca
ctactatcaatgggtttagttctttctgtgttgacaccagacaatttaccatttcactgttttataacgttacaaacagt
tatggttatgtgtctaaatcacaggacagtaattgccctttcaccttgcaatctgttaatgattacctgtcttttagcaa
attttgtgtttccaccagccttttggctagtgcctgtaccatagatctttttggttaccctgagtttggtagtggtgtta
agtttacgtccctttactttcaattcacaaagggtgagttgattactggcacgcctaaaccacttgaaggtgtcacggac
gtttcttttatgactctagatgtgtgtaccaagtatactatctatggctttagaggtgagggtatcattacccttacaaa
ttctagctttttggcaggtgtttattacacatctgattctggacagttgttagcctttaagaatgtcactagtggtgctg
tttattctgttacgccatgttctttttcagagcaggctgcatatgttgatgatgatatagtgggtgttatttctagtttg
tctagctccacttttaacagtactagggagttgcctggtttcttttaccattctaatgatggctctaattgtacagagcc
tgtgttggtgtatagtaacataggtgtttgtaaatctggcagtattggctacgtcccatctcagtctggccaagtcaaga
ttgcacccacggttactgggaatatcagtattcccaccaactttagtatgagtatt

>KF601198/(JXJA/2013)/2013/China
atgaagtctttaacttacttctggtggttcttaccagtactttcaacacttagcctaccacaagatgtcaccaggtgctc
agctaacactaattttaggcggttcttttcaaaatttaatgttcaggcgcctgcagttgttgtactgggcggttatctac
ctattggtgaaaaccagggtgttaattcaacttggtactgtgctggccaacatccaactgctagtggcgttcatggtatc
tttcttagccatattagaggtggtcatggctttgagattggcatttcgcaagagccttttgaccctagtggttaccagct
ttatttacataaggctactaatggtaacactaatgctattgcgcgattgcgcatttgccagtttcccagcattaaaacat
tgggccccactgctgataacgatgttacaacaggtcgtaactgcctatttaacaaagccatcccagctcatatgagtgaa
catagtgttgtcggcataacatgggataatgatcttgtcactgtcttttctgacaagatctatcatttttattttaaaaa
tgactggtcccgtgttgcgacaaagtgttacaacagtggaggctgtgctatgcaatatgtttacgaacccacttactaca
tgcttaatgttactagtgctggtgaggatggtatttcttatcaaccctgtacagctaattgcattggttatgctgccaat
gtatttgctactgagcccaatggccacataccagagggttttagttttaataattggtttcttttgtccaatgattccac
tttggtgcatggtaaggtggtttccaaccaaccattgttggtcaattgtcttttggccatgcctaagatttatggactag
gccaatttttctccttcaatcaaacgatcgatggtgtttgtaatggagctgctgtgcagcgtgcaccagaggctctgagg
tttaatattaatgacacctctgtcattctcgctgaaggctcaattgtacttcatactgctttaggaacaaattttccttt
tgtttgcagtaattcctcagatcctcacttagccacctttgccatacctctgggtgctacccaagtaccctattattgtt
ttcttaaagtggatacttacaactccactgtttataaattcttggctgttttacctcctaccgtcagggaaattgtcatc
accaagtatggtgatgtttatgtcaatgggtttggctacttgcatctcggtttgttggatgctgtcacaattaatttcac
tggtcatggcactgacgatgatgtttctggtttttggaccatagcatcgactaattttgttgatgcacttattgaagttc
aaggaactgccattcagcgtattctttattgtgatgatcctgttagccaactcaagtgttctcaggttgcttttgacctt
gacgatggtttttaccctatttcttctagaaaccttctgagtcatgaacagccaagttcttttgttactttgccatcatt
taatgatcattcttttgttaacattactgtctctgcgtcctttggtggtcgtagtggtgccaaccttattgcatctgaca
ctactatcaatgggtttagttctttctgtgttgacactagacaatttaccatttcactgttttataacgttacaaacagt
tatggtcatgtgtctaactcacaggacagtaattgccctttcaccttgcaatctgttaatgattacctgtcttttagtaa
attttgtgtttccaccagccttttggctagtgcctgtaccatagatctttttggttaccctgagtttggtagtggtgtta
agtttgcgtccctttactttcaattcacaaagggtgagttgattactggcacgcctaaaccacttgaaggtgtcatggac
gtttcttttatgactctggatgtgtgtaccaagtatactatctatggctttaaaggtgagggtatcattacccttacaaa
ttctagctttttggtaggtgtttattacacatctgattccggacagttgttagcctttaagaatgtcactagtggtgctg
tttattctgttacgccatgttctttttcagagcaggctgcatatgttgatgatgatatagtgggtgttatttctagtttg
tctaattccacttttaacagtactagggagttgcctggtttcttctaccattctaatgatggctctaattgtacagagcc
tgtgttggtgtatagtaacataggtgtttgtaaatctggcagtattggctacgtcccatctcagtctggccaagtcaaga
ttgcacccacggttactgggaatattagtattcccaccaactttagtatgagtatt

>KF840561/(CH/JSZL-S2/2013)/2013/China
atgaagtctttaacctacttctggttgttcttaccagtactttcaacacttagcctaccacaagatgtcaccaggtgctc
agctaacactaattttaggcggttcttttcaaaatttaatgttcaggcgcctgcagttgttgtactgggcggttatctac
ctattggtgaaaagcagggtgtcaattcaacttggtactgtgctggccaacatccaactgctagtggcgttcatggtatc
tttgttagccatattagaggtggtcatggctttgagattggcatttcgcaagagccttttgaccctagtggttaccagct
ttatttacataaggctactaacggtaacactaatgctactgcgcgactgcgcatttgccagtttcctagcattaaaacat
tgggccccactgctaataatgatgttacaacaggtcgtaattgcctatttaacaaagccatcccagctcatatgagtgaa
catagtgttgtcggcataacatgggataatgatcgtgtcactgtcttttctgacaagatctattatttttattttaaaaa
tgattggtcccgtgttgcgacaaagtgttacaacagtggaggttgtgctatgcaatatgtttacgaacccacctattaca
tgcttaatgttactagtgctggtgaggatggtatttcttatcaactctgtacagctaattgcattggttatgctgccaat
gtatttgctactgagcccaatggccacataccagaaggttttagttttaataattggtttcttttgtccaatgattccac
tttggtgcatggtaaggtggtttccaaccaaccattgttggtcaattgtcttttggccattcctaagatttatggactag
gccaatttttctcctttaatcaaacgatcgatggtgtttgtaatggagctgctgtgcagcgtgcaccagaggctctgagg
tttaatattaatgacacctctgtcattcttgctgaaggttcaattgtacttcatactgctttaggaacaaatttttcttt
tgtttgcagtaattcttcagatcctcatttagctaccttcgccatacctctgggcgctacccaagtaccctattattgtt
ttcttaaagtggatacttacaactccactgtttataaatttttggctgttttacctcctaccgtcagggaaattgtcatc
accaagtatggtgatgtttatgttaatgggtttggatacttgcatctcggtttgttggatgctgtcacaattaatttcac
tggtcatggcactgacgatgatgtttctggtttttggaccatagcatcgactaattttgttgatgcactcatcgaagttc
aaggaactgccattcagcgtattctttattgtgatgatcctgttagccagctcaagtgttctcaggttgcttttgacctt
gatgatggtttttaccctatttcttctagaaaccttctgagtcatgaacagccaatttcttttgttactctgccatcatt
taatgatcattcttttgttaacattactgtctctgcttcctttggtggtcatagtggtgccaaccttattgcatctgaca
ctactatcaatgggtttagttctttctgtgttgacactagacaatttaccatttcactgttttataacgttacaaacagt
tatggttatgtgtctaactcacaggacagtaattgccctttcaccttgcaatctgttaatgattacctgtcttttagcaa
attttgtgtttccaccagccttttgactagtgcctgtaccatagatctttttggttaccctgagtttggtagtggtgtta
agtttacgtccctttactttcaattcacaaagggtgagttgattactggcacgcctaaaccacttgaaggtgtcacggac
gtttcttttatgactctggatgtgtgtaccaagtatactatctatggctttaaaggtgagggtatcattacccttacaaa
ttctagctttttggcaggtgtttattacacatctgattctggacagttgttagcctttaagaatgtcactagtggtgctg
tttattctgttacgccatgttctttttcagagcaggctgcatatgttgatgatgatatagtgggtgttatttctagtttg
tctaactccacttttaacagtactagggagttgcctggtttcttctaccattctaatgatggctctaattgtacagagcc
tgtgttggtgtatagtaacataggtgtttgtaaatctggcagtattggctacgtcccatcccagtctggccaagtcaaga
ttgcacccacggttactgggaatattagtattcccaccaactttagtatgagtatt

>KR296681/CH-ZWBZb-01-2015/2015/China
atgaagtctttaacctacttctggttgttcttaccagtactttcaacacttagcctaccacaagatgtcaccaggtgctc
agctaacactaattttaggcggttcttttcaaaatttaatgttcaggcgcctgcagttgttgtactgggcggttatctac
ctattggtgaaaaccagggtgtcaactcaacttggtactgtgctggccaacatccaactgctagtggcgttcatggtatc
tttgttagccatattagaggtggtcatggctttgagattggcatttcgcaagagccttttgaccctagtggttaccagct
ttatttacataaggctactaacggtaacactaatgctactgcgcgattgcgcatttgccagtttcctagcattaaaacat
tgggccccactgctartaatgatgttacaacaggtcgtaattgcctatttaacaaagccatcccagctcatatgagtgaa
catagtgttgtcggcataacatgggataatgatygtgtcactgtcttttctgacaagatctattatttttactttaaaaa
tgattggtcccgtrttgcgacaaagtgttacaacagtggaggttgtgctatgcaatatgtttacgaacccacctattaca
tgcttaatgttactagtgctggtgaggatggtatttcttaccaaccctgtacagctaattgcattggttatgctgccaat
gtatttgctactgagcccaatggccatataccagaaggttttagttttaataattggtttcttttgtccaatgattccac
tttggtgcatggtaaggtggtttccarccaaccattgttggtcaattgtcttttggccattcctaagatctatggactag
gccaatttttctcctttaatcaaacgatcgatggtgtttgtaatggagctgctgtgcagcgtgcaccagaggctctgagg
tttratattaatgacacctctgtcattcttgctgaaggctcaattgtacttcatactgctttaggaacaaatctttcttt
tgtttgcagtaattcctcagatcctcatttagccaccttcgccatacctttgggtgctacccaagtaccctattattgtt
ttcttaaagtggatacttacaattccactgtttataaatttttggctgttttacctcctaccgtcagggaaattgtcatc
accaagtatggtgatgtttatgtcaatgggtttggctacttgcatctcggtttgttggatgctgtcacaattaatttcac
tggtcatggcactgacgatgacgtttctggtttttggaccatagcatcgactaattttgttgatgcactcatcgaagttc
aaggaactgccattcagcgtattctttattgtgatgatcctgttagccaactcaagtgttctcaggttgcttttgacctt
gacgatggtttttaccctatttcttctaggaaccttctgagtcatgaacagccaacttcttttgttactctgccatcgtt
taatgatcattcttttgttaacattactgtctctgcgtcttttggtggtcatagtggtgccaacctyattgcatctgaca
ctactatcaatgggtttagttctttctgtgttgacactagacaatttaccatttcactgttttataacgttacaaacagt
tatggttatgtgtccaaatcacaggacagtaattgccctttcaccttgcaatctgttaatgattacctgtcttttagcaa
attttgtgtttccaccagccttttggctagtgcctgtaccatagatctttttggttaccctgagtttggtagtggtgtta
agtttacgtccctttactttcaattcacaaagggtgagttgattactggcacgcctaaaccacttgaaggtgtcacggac
gtttcttttatgactctggatgtgtgtaccaagtatactatctatggctttaaaggtgagggtatcattacccttacaaa
ttctagctttttggcaggtgtttattacacatctgattctggacagttgttagcctttaagaatgtcactagtggtgctg
tttattctgttacgccatgttctttttcagagcaggctgcatatgttgatgatgatatagtgggtgttatctctagtttg
tctagctccacttttaacagtactagggagttgcctggtttcttctaccattctaatgatggctctaattgtacagagcc
tgtgttggtgtatagtaacataggtgtttgtaaatctggcagtattggctacgtcccatctcagtctggccaagtcaaga
ttgcacccacggttactgggaatatcagtattcccaccaactttagtatgagtatt


>KR296664/CH-GLC-02-2015/2015/China
atgaagtctttaacctacttctggttgttcttaccagtactttcaacacttagcctaccacaagatgtcaccaggtgctc
agctaacactaattttaggcggttcttttcaaaatttaatgttcaggcgcctgcagttgttgtagtgggcggttatctac
ctattggtgaaaaccagggtgtcaattcaacttggtactgtgctggccaacatccaactgctagtggcgttcatggtatc
tttcttagccatattagaggtggtcatggctttgagattggcatttcgcaagagccttttgaccctagtggttaccagct
ttatttacataaggctactaacggtaacactaatgctactgcgcgactgcgcatttgccagtttcccagcattaaaacat
tgggccccactgctaataatgatgttacaacaggtcgtaactgcctatttaacaaagccatcccagctcatatgagtgaa
catagtgttgtcggcataacatgggataatgatcgtgtcactgtcttttctgacaagatctattatttttattttaaaaa
tgattggtcccgtgttgcgacaaagtgttacaacagtggaggttgtgctatgcaatatgtttacgaacccacttactaca
cgcttaatgttactagtgctggtgaggatggtatttcttatcaaccttgtacagctaattgcattggttatgctgccaat
gtatttgctactgagcccaatggccacataccagaaggttttagttttaataattggtttcttttgtccaatgattccac
tttggttcatggtaaggtggtttccaaccaaccattgttggtcaattgtcttttggccgttcctaagatttatggactag
gccaatttttctcctttaataaaacgatcgatggtgtttgtaatggagctgctgtgcagcgtgcaccagaggctctgagg
tttaatattaatgacacctctgtcattcttgctgaaggctcaattgtacttcatactgctttaggaacaaatttttcttt
tgtttgcggtaattcctcagatcctcatttagccaccttcgccatacctttgggtgctacccaagtaccctattattgtt
ttcttaaagtggatacttacaactccactgtttataaattcttggctgttttaccgcccaccgtcagggaaattgtcatc
accaagtatggtgatgtttatgtcaatgggtttggctacttgcatctcggtttattggatgctgtcacaattaacttcac
tggtcatggcactgacgatgacgtttctggtttttggaccatagcatcgactaattttgttgatgcactcatcgaagttc
aaggaactgccattcagcgtattctttattgtgatgatcctgttagccaactcaagtgttctcaggtttctttcgacctt
gacgatggtttttaccctatttcttctagaaaccttctgagtcatgaacagccaacttcttttgttactttgccatcatt
taatgatcattcttttgttaacattactgtctctgcgtcttttggtggtcttagtggtgccaactttattgcatctgaaa
ctactatcaatgggtttagttctttctgtgttgacactagacaatttaccattttactgttttataacgttacaaacagt
tatggttatgtgtctaaatcacaggacagtaattgccctttcaccttgcaatctgttaatgattatctgtcttttagcaa
attttgtgtttccaccagccttttggctagtgcctgtaccatagatctttttggttaccctgattttggtagtgttgtta
agtttacgtccctttactttcaattcacaaagggtgagttgattactggcacgcctaaaccacttgaaggtgtcacggac
gtttcttttatgactctggatgtgtgtaccaagtatactatctatggctttaaaggtgagggtatcattacccttacaaa
ttctagctttttggcaggtgtttattacacatctgattctggacagttgttagcctttaagaatgtcactagtggtgctg
tttattctgttacgccatgttctttttcagagcaggctgcatatgttgatgatgatatagtgggtgttatttctagtttg
tctaattccacttttaacagtactagggagttgcctggtttcttctaccattctaatgatggctctaattgtacagagcc
tgtgttggtgtatagtaacataggtgtttgtaaatctggcagtattggctacgtcccatctcagtctggccaagtcaaga
ttgcacccacggttactgggaatattagtattcccaccaactttagtatgagtatt


>JQ627654/(CH/CG/11)/2011/China
atgaagtctttaacctacttctggttgttcttaccagtactttcaacacttagcctaccacaagatgtcaccaggtgctc
agctaacactaattttaggcggttcttttcaaaatttaatgttcaggcgcctgcagttgttgtactgggcggttatctac
ctattggtgaaaaccagggtgtcaattcaacttggtactgtgctggccaacatccaactgctagtggcgttcatggtatc
tttcttagccatattagaggtggtcatggctttgagattggcatttcgcaagagccttttgaccctagtggttaccagct
ttatttacataaggctactaatggtaacactaatgctactgcgcgattgcgcatttgccagtttcccagcattaaaacat
tgggccccactgctaataatgatgttacaacaggtcgtaactgcctatttaacaaagccatcccagctcatatgagtgaa
catagtgttgtcggcataacatgggataatgatcgtgtcactgtcttttctgacaagatctattatttttattttaaaaa
tgattggtcccgtgttgcgacaaagtgttacaacagtggaggttgtgctacgcaatatgtttacgaacccacttactaca
tgcttaatgttactagtgctggtgaggatggtatttcttatcaaccctgtacagctaattgcattggttatgctgccaat
gtatttgctactgagcccaatggccacataccagaaggtgttagttttaataattggtttcttttgtccaatgattccac
tttggtgcatggtaaggtggtttccaaccaaccattgttggtcaattgtcttttggccatgcctaagatttatggactag
gccaatttttctcattcaatcaaacgatggatggcgtttgtaatggagctgctgcgcagcgtgcaccagaggctctgagg
tttaatattaatgacacctctgtcattcttgctgaaggctcaattgtacttcatactgctttaggaacaaatctttcctt
tgtttgcagtaattcctcagatcctcatttagccaccttcgccatacctctgggtgctacccaagtaccctattattgtt
ttcttaaagtggatacttataattccactgtttataaattcttggctgttttacctcctaccgtcagggaaattgtcatc
accaagtatggtgatgtttatgtcaatgggtttggctacttgcatctcggtttattggatgctgtcacaattaacttcac
tggtcatggcactgacgatgacgtttctggtttttggaccatagcatcgactaattttgttgatgcactcatcgaagttc
aaggaactgccattcagcgtattctttattgtgatgatcctgttagccaactcaagtgttctcaagttgctttcgacctt
gacgatggtttttaccctatttcttctagaaaccttctgggtcatgagcagccaatttcttttgttactttgccatcatt
taatgatcattcttttgttaacattactgtctctgcgtcctttggtggtcatagtggtgccaaccctatttcatctgaca
ctactatcaatgggtttagttctttctgtgttgacactagacaatttaccatttcactgttttataacgttacaaacagt
tatggttatgtgtctaaatcacaggacagtaattgccctttcaccttgcaatctgttaatgattacctgtcttttagcaa
attttgtgtttccaccagccttttggctagtgcctgtaccatagatctttttggttaccctgagtttggtagtggtgtta
agtttacgtccctttactttcaattcacaaagggtgagttgattactggcacgcctaaaccacttgaaggtgtcacggac
gtttcttctatgactctggatgtgtgtaccaagtatactatctatggctttaaaggtgagggtatcattacccttacaaa
ttctagctttttggcaggtgtttatcacacatctgattctggacagttgttagcctttaagaatgtcactagtggtgctg
tttattctgttacgccatgttctttttcagagcaggctgcatatgttgatgatgttatagtgggtgttatttctagtttg
tctagctccacttttaacagtactagggagttgcctggtttcttctaccattctaatgatggctctaattgtacagagcc
tgtgttggtgtatagtaacataggtgtttgtaaatctggcagtattggctacgtcccatctcagtctggccaagtcaaga
ttgcacccacggttactgggaatattagtattcccaccaactttagtatgagtatt

>KC242907/JX4-20129/2012/China
atgaagtctttaacctacttctggttgctcttaccagtactttcaacacttagcctaccacaagatgtcaccaggtgctc
agctaacactaattttaggcggttcttttcaaaatttaatgttcaggcgcctgcagttgttgtactgggcggttatctac
ctattggtgaaaaccagggtgtcaattcaacttggtactgtgctggccaacatccaactgctagtggcgttcatggtatc
tttgttagccatattagaggtggtcatggctttgagattggcatttcgcaagagccttttgaccctagtggttaccagct
ttatttacataaggctactaatggtaacactaatgctactgcgcgactgcgcatttgccagtttcctagcattaaaacat
tgggccccactgctaataatgacgttacaacaggtcgtaattgcctatttaacaaagccatcccagctcatatgagtgaa
catagtgttgtcggcataacatgggataatgatcgtgtcactgtcttttctgacaagatctattacttttattttaaaaa
tgattggtcccgtgttgcgacaaagtgttacaacagtggaggttgtgctatgcaatatgtttacgaacccacctattaca
tgcttaatgttactagtgctggtgaggatggtatttcttatcaaccctgtacagctaattgcattggttatgctgccaat
gtatttgctactgagcccaatggccacataccagaaggttttagttttaataattggtttcttttgtccaatgattccac
tttggtgcatggtaaggtggtttccaaccaaccattgttggtcaattgtcttttggccattcctaagatttatggactag
gccaatttttctcctttaatcaaacgatcgatggtgtttgtaatggagctgctgtgcagcgtgcaccagaggctctgagg
tttaatattaatgacacctctgtcattcttgctgaaggctcaattgtacttcatactgctttaggaacaaatttttcttt
tgtttgcagtaattcctcaaatcctcacttagccaccttcgccatacctctgggtgctatccaagtaccctattattgtt
ttcttaaagtggatacttacaactccactgtttataaattcttggctgttttacctcctaccgtcagggaaattgtcatc
accaagtatggtgatgtttatgtcaatgggtttggctacttgcatctcggtttgttggatgctgtcacaattaatttcac
tggtcatggcactgacgatgacctttctggtttttggaccatagcatcgactaattttgttgatgcacttatcgaagttc
aaggaactgccattcagcgtattctttattgtgatgattctgttagccaactcaagtgttctcaggtttcttttgacctt
gacgatggtttttaccctatttcttctacaaaccttctgagtcatgaacagccaacttcttttgttactttgccatcatt
taatgatcattcttttgttaatattactgtctctgctgcttttggtggtcgtagtggtgccaaccttattgcatctgaca
ctactatcaatgggtttagttctttctgtgttgacactagacaatttaccatttcactgttttataatgttacaaacagt
tatggttatgtgtctaaatcacaggacagtaattgccctttcaccttgcagtctgttaatgattacctgtcttttagtaa
attttgtgtttccaccagccttttggctagtgcttgcaccatagatctttttggttaccctgagtttggtagtggtgtta
agtttacgtccctttactttcaattcacaaagggtgagttgattactggcacgcctaaaccacttgaaggtgtcaaggac
gtttcttttatgactctggatgtgtgtaccaagtatactatctatggctttaaaggtgagggtatcatcacccttacaaa
ttctagctttttggcaggtgtttattacacatctgattctggacagttgttagcctttaagaatgtcactagtggtgctg
tttattctgttacgccatgttctttttcagagcaggctgcatacgttgatgatgatatagtgggtgttatttctagtttg
tctagctccacttttaacagtactagggagttgcctggtttcttctaccattctaatgatggctctaattgtacagagcc
tgttttggtgtatagtaacataggtgtttgtaaatctggcagtattggccacgtcccatctcagtctggccaagtcaaga
ttgcacccacggttactgggaatattagtattcccaccaactttagtatgagtatt


>JQ638919/(CH/SDQD/2011)/2011/China
atgaagtctttaacctacttctggttgttcttaccagtactttcaacacttagcctaccacaagatgtcaccaggtgctc
agctaacactaattttaggcggttcttttcaaaatttaatgttcaggcgcctgcagttgttgtactgggcggttatctac
ctattggtgaaaaccagggtgtcaattcaacttggtactgtgctggccaacatccaactgctagtggcgttcatggtatc
tttgttagccatattagaggtggtcatggctttgagattggcatttcgcaagagccttttgaccctagtggttaccagct
ttatttacataaggctactaacggtaacactaatgctactgcgcgactgcgcatttgccagtttcctagcattaaaacat
tgggccccactgctaataatgatgttacaacaggtcgtaattgcctatttaacaaagccatcccagctcatatgagtgaa
catagtgttgtcggcataacatgggataatgatcgtgtcactgtcttttctgacaagatctattatttttattttaaaaa
tgattggtcccgtgttgcgacaaagtgttacaacagtggaggttgtgctatgcaatatgtttacgaacccacctattaca
tgcttaatgttactagtgctggtgaggatggtatttcttatcaaccctgtacagctaattgcattggttatgctgccaat
gtatttgctactgagcccaatggccacataccagaaggttttagttttaataattggtttcttttgtccaatgattccac
tttggtgcatggtaaggtggtttccaaccaaccattgttggtcaattgtcttttggccattcctaagatttatggactag
gccaatttttctcctttaatcaaacgatcgatggtgtttgtaatggagctgctgtgcagcgtgcaccagaggctctgagg
tttaatattaatgacacctctgtcattcttgctgaaggctcaattgtacttcatactgctttaggaacaaatttttcttt
tgtttgcagtaattcctcagatcctcacttagccaccttcgccatacctctgggtgctatccaagtaccctattattgtt
ttcttaaagtggatacttacaactccactgtttataaattcttggctgttttacctcctaccgtcagggaaattgtcatc
accaagtatggtgatgtttatgtcaatgggtttggctacttgcatctcggtttgttggatgctgtcacaattaatttcac
tggtcatggcactgacgatgacgtttctggtttttggaccatagcatcgactaattttgttgatgcacttatcgaagttc
aaggaactgccattcagcgtattctttattgtgatgatcctgttagccaactcaagtgttctcaggtttcttttgacctt
gacgatggtttttaccctatttcctctacaaaccttctgagtcatgaacagccaacttcttttgttactttgccatcatt
taatgatcattcttttgttaatattactgtctctgcgtcctttggtggtcttagtggtgccaaccttattgcatctgaca
ctactatcaatgggtttagttctttctgtgttgacactagacaatttaccatttcactgttttataacgttacaaacagt
tatggttatgtgtctaaatcacaggacagtaattgccctttcaccttgcaatctgttaatgattacctgtcttttagcaa
attttgtgtttccaccagccttttggctagtgcctgtaccatagatctttttggttaccctgattttggtagtggtgtta
agtttacgtccctttactttcaattcacaaagggtgagttgattactggcacgcctaaaccacttgaaggtgtcacggac
gtttcttttatgactctggatgtgtgtaccaagtatactatctatggctttaaaggtgagggtattattacccttacaaa
ttctagctttttggcaggtgtttattacacatctgattctggacagttgttagcctttaagaatgtcactagtggtgctg
tttattctgttacgccatgttctttttcagagcaggctgcatatgttgatgatgatatagtgggtgttatttctagtttg
tctaactccacttttaacagtactagggagttgcctggtttcttctaccattctaatgatggctctaattgtacagagcc
tgtgttggtgtatagtaacataggtgtttgtaaatctggcagtattggctacgtcccatctcagtctggccaagtcaaga
ttgcacccatggttactgggaatattagtattcccaccaactttagtatgagtatt


>KC242902/HB3-20123/2012/China
atgaagtctttaacctacttctggttgttcttaccagtactttcaacacttagcctaccacaagatgtcaccaggtgctc
agctaacactaattttaggcggttcttttcaaaatttaatgttcaggcgcctgcagttgttgtactgggcggttatctac
ctattggtgaaaaccagggtgtcaattcaacttggtactgtgctggccaacatccaactgctagtggcgttcatggtatc
tttgttagccatattagaggtggtcatggctttgagattggcatttcgcaagagccttttgaccctagtggttaccagct
ttatttacataaggctactaacggtaacactaatgctactgcgcgactgcgcatttgccagtttcctagcattaaaacat
tgggccccactgctaataatggtgttacaacaggtcgtaattgcctatttaacaaagccatcccagctcatatgagtgaa
catagtgttgtcggcataacatgggataatgatcgtgtcactgtcttttctgacaagatctattatttttattttaaaaa
tgattggtcccgtgttgcgacaaagtgttacaacagtggaggttgtgctatgcaatatgtttacgaacccacctattaca
tgcttaatgttactagtgctggtgaggatggtatttcttatcaaccctgtacagctaattgcattggttatgctgccaat
gtatttgctactgagcccaatggccacataccagaaggttttagttttaataattggtttcttttgtccaatgattccac
tttggtgcatggtaaggtggtttccaaccaaccattgttggtcaattgtcttttggccattcctaagatttatggactag
gccaatttttctcctttaatcaaacgatcgatggtgtttgtaatggagctgctgtgcagcgtgcaccagaggctctgagg
tttaatattaatgacacctctgtcattcttgctgaaggctcaattgtacttcatactgctttaggaacaaatttttcttt
tgtttgcagtaattcctcaaatcctcacttagccaccttcgccatacctctgggtgctacccaagtaccctattattgtt
ttcttaaagtggatacttacaactccactgtttataaattcttggctgttttacctcctaccgtcagggaaattgtcatc
accaagtatggtgatgtttatgtcaatgggtttggctatttgcatctcggtttgttggacgctgtcacaattaatttcac
tggtcatggcactgacgatgacgtttcaggtttctggaccatagcatcgactaattttgttgatgcacttatcgaagttc
aaggaactgccattcagcgtattctttattgtgatgatcctgttagccaactcaagtgttctcaggttgcttttgacctt
gacgatggtttctaccctatttcttctagaaaccttctgagtcatgaaccgccaacttcttttgttactttgccatcatt
taatgatcattcttttgttaatattactgtctctgctgcttttggtggtcatagtggtgccaaccttattgcatctgaca
ctactatcaatgggtttagttctttctgtgttgacactagacaatttaccatttcactgttttataatgttacaaacagt
tatggttatgtgtctaactcacaggacagtaattgccctttcaccttgcaatctgttaatgattacctgtcttttagcaa
attttgtgtttctaccagccttttggctagtgcctgtaccatagatctttttggttaccctgagtttggtagtggtgtta
aattcacgtccctttactttcaattcacaaagggtgagttgattactggcacgcctaaaccacttgaaggtgttacggac
gtttcttttatgactctggatgtgtgtaccaagtatactatctatggctttaaaggtgagggtatcattacccttacaaa
ttctagctttttggcaggtgtttattatacatctgattctggacagttgttagcttttaagaatgtcactagtggtgctg
tttattctgttacgccatgttctttttcagagcaggctgcatatgttgatgatgatatagtgggtgttatttctagtttg
tctagctccacttttaacagtactagggagttgcctggtttcttctaccattctaatgatgactctaattgtacagagcc
tgtgttggtgtatagtaacattggtgtttgtaaatctggcagtattggctatgtcccatctcagtctggccaagtcaaga
ttgcacccatggttactgggaatattagtattcccaccaactttagtatgagtatt


>JN825710/ZJ-2011-1/2011/China
atgaagtctttaacctacttctggttgttcttaccagtactttcaacacttagcctaccacaagatgtcaccaggtgctc
agctaacactaattttaggcggttcttttcaaaatttaatgttcaggcgcctgcagttgttgtactgggcggttatctac
ctattggtgaaaaccagggtgtcaattcaacttggtactgtgctggccaacatccaactgctagtggcgttcatggtatc
tttgttagccatattagaggtggtcatggctttgagattggcatttcgcaagagccttttgaccctagtggttaccagct
ttatttacataaggctactaacggtaacactaatgctactgcgcgactgcgcatttgccagtttcctagcattaaaacat
tgggccccactgctaataatgatgttacaacaggtcgtaattgcctatttaacaaagccatcccagctcatatgagtgaa
catagtgttgtcggcataacatgggataatgatcgtgtcactgtcttttctgacaagatctattatttttattttaaaaa
tgattggtcccgtgttgcgacaaagtgttacaaccgtggaggttgtgctatgcaatatgtttacgaacccacctattaca
tgcttaatgttactagtgctggtgaggatggtatttcttatcaaccctgtacagctaattgcattggttatgctgccaat
gtatttgctactgagcccaatggccacataccagaaggttttagttttaataattggtttcttttgtccaatgattccac
tttggtgcatggtaaggtggtttccaaccaaccattgttggtcaattgtcttttggccattcctaagatttatggactag
gccaatttttctcctttaatcaaacgatcgatggtgtttgtaatggagctgctgtgcagcgtgcaccagaggctctgagg
tttaatattaatgacacctctgtcattcttgctgaaggctcaattgtacttcatactgctttaggaacaaatttttcttt
tgtttgcagtaattcctcagatcctcacttagccaccttcgccatacctctgggtgctatccaagtaccctattattgtt
ttcttaaagtggatacttacaactccactgtttataaattcttggctgttttacctcctaccgtcagggaaattgtcatc
accaagtatggtgatgtttatgtcaatgggtttggctacttgcatctcggtttgttggatgctgtcacaattaatttcac
tggtcatggcactgacgatgacgtttcaggtttctggaccatagcatcgactaattttgttgatgcacttatcgaagttc
aaggaactgccattcagcgtattctttattgtgatgattctgttagccaactcaagtgttctcaggtttcttttgacctt
gacgatggtttttaccctatttcctctacaaaccttctgagtcatgaacagccaacttcttttgttactttgccatcatt
taatgatcattcttttgttaatattactgtctctgctgcttttggtggtcatagtggtgccaaccttattgcatctgaca
ctactatcaatgggtttagttctttctgtgttgacactagacaatttaccatttcactgttttataatgttacaaacagt
tatggttatgtgtctaactcacaggacagtaattgccctttcaccttgcaatctgttaatgattacctgtcttttagcaa
attttgtgtttctaccagccttttggctagtgcctgtaccatagatctttttggttaccctgagtttggtagtggtgtta
agttcacgtccctttactttcaattcacaaagggtgagttgattactggcacgcctaaaccacttgaaggtgttacggac
gtttcttttatgactctggatgtgtgtaccaagtatactatctatggctttaaaggtgagggtatcattacccttacaaa
ttctagctttttggcaggtgtttattatacatctgattctggacagttgttagcttttaagaatgtcactagtggtgctg
tttattctgttacgccatgttctttttcagagcaggctgcatatgttgatgatgatatagtgggtgttatttctagtttg
tctagctccacttttaacagtactagggagttgcctggtttcttctaccattctaatgatggctctaattgtacagagcc
tgtgttggtgtatagtaacataggtgtttgtaaatctggcagtattggctatgtcccatctcagtctggccaagtcaaga
ttgcacccacggttactgggaatattagtattcccaccaactttagtatgagtatt


>KF294256/GJL/2013/China
atgaagtctttgacctacttctggttgttcttaccagtactttcaacacttagcctaccacaagatgtcaccaggtgctc
agctaacactaattttaggcggttcttttcaaaatttaatgttcaggcgcctgcagttgttgtactgggcggttatctac
ctattggtgaaaaccagggtgttaattcaacttggtactgtgctggccaacatccaactgctagtggcgttcatggtatc
tttgttagccatattagaggtggtcatggctttgagattggcatttcgcaagagccttttgaccctagtggttaccagct
ttatttacataaggctactaacggtaacactaatgctactgcgcgactgcgcatttgccagtttcctagcattaaaacat
tgggccccactgctaataatgatgttacaacaggtcgtaattgcctatttaacaaagccatcccagcttatatgagtgaa
catagtgttgtcggcataacatgggataatgatcgtgtcactgtcttttctgacaagatctattatttttattttaaaaa
tgattggtcccgtgttgcgacaaagtgttacaacagtggaggttgtgctatgcaatatgtttacgaacccacctattaca
tgcttaatgttactagtgctggtgcggatggtatttcttatcaaccctgtacagctaattgcattggttatgctgccaat
gtatttgctactgagcccaatggccacataccagaaggttttagttttaataattggtttcttttgtccaattattccac
tttggtgcatggtaaggtggtttccaaccaaccattgttggtcaattgtcttttggccattcctaagatttatggactag
gccaatttttctcctttaatcaaacgatcgatggtgtttgtaatggagctgctgtgcagcgtgcaccagaggctctgagg
tttaatattaatgacacctctgtcattcttgctgaaggctcaattgtacttcatactgctttaggaacaaatttttcttt
tgtttgcagtaattcctcagatcctcacttagccaccttcgccatacctctgggtgctacccaagtaccctattattgtt
ttcttaaagtggatacttacaactccactgtttataaattcttggctgttttacctcctaccgtcagggaaattgtcatc
accaagtatggtgatgtttatgtcaatgggtttggctacttgcatctcggtttgttggatgctgtcacaattaatttcac
tggtcatggcactgacgatgacgtttctggtttttggaccatagcatcgactaattttgttgatgcacttatcgaagttc
aaggaactgccattcagcgtattctttattgtgatgatcctgttagccaactcaagtgttctcaggtttcttttgacctt
gacgatggtttttaccctatttcctctacaaaccttctgagtcatgaacagccaacttcttttgttactttgccatcatt
taatgatcattcttttgttaatattactgtctctgctgcttttggtggtcatagtggtgccaaccttattgcatctgaca
ctactatcaatgggtttagttctttctgtgttgacactagacaatttaccatttcactgttttataatgttacaaacagt
tatggttatgtgtctaactcacaggacagtaattgccctttcaccttgcaatctgttaatgattacctgtcttttagcaa
attttgtgtttctaccagccttttggctagtgcctgtaccatagatctttttggttaccctgagtttggtagtggtgtta
agttcacgtccctttactttcaattcacaaagggtgagttgattactggcacgcctaaaccacttgaaggtgttacggac
gtttcttttatgactctggatgtgtgtaccaagtatactatctatggctttaaaggtgagggtatcattacccttacaaa
ttctagctttttggcaggtgtttattatacatctgattctggacagttgttagcttttaagaatgtcactagtggtgctg
tttattctgttacgccatgttctttttcagagcaggctgcatatgttgatgatgatatagtgggtgttatttctagtttg
tctaattccacttttaacagtactagggagttgcctggtttcttctaccattctaatgatggctctaattgtacagagcc
tgtgttggtgtatagtaacataggtgtttgtaaatctggcagtattggctatgtcccatctcagtctggccaagtcaaga
ttgcacccacggttactgggaatattagtattcccaccaactttagtatgagtatt


>JQ257006/(CH/YY/11)/2011/China
atgaagtctttaacctacttctggttgttcttaccagtactttcaacacttagcctaccacaagatgtcaccaggtgctc
agctaacactaattttaggcggttcttttcaaaatttaatgttcaggcgcctgcagttgttgtactgggcggttatctac
ctattggtgaaaaccagggtgtcaattcaacttggtactgtgctggccaacatccaactgctagtggcgttcatggtatc
tttgttagccatattagaggtggtcatggctttgagattggcatttcgcaagagccttttgaccctagtggttaccagct
ttatttacataaggctactaacggtaacactaatgctactgcgcgactgcgcatttgccagtttcctagcattaaaacat
tgggccccactgctaataatgatgttacaacaggtcgtaattgcctatttaacaaagccatcccagctcatatgagtgaa
catagtgttgtcggcataacatgggataatgatcgtgtcactgtcttttctgacaagatctattatttttattttaaaaa
tgattggtcccgtgttgcgacaaagtgttacaacagtggaggttgtgctatgcaatatgtttacgaacccacctattaca
tgcttaatgttactagtgctggtgaggatggtatttcttatcaaccctgtacagctaattgcattggttatgctgccaat
gtatttgctactgagcccaatggccacataccagaaggttttagttttaataattggtttcttttgtccaatgattccac
tttggtgcatggtaaggtggtttccaaccaaccattgttggtcaattgtcttttggccattcctaagatttatggactag
gccaatttttctcctttaatcaaacgatcgatggtgtttgtaatggagctgctgtgcagcgtgcaccagaggctctgagg
tttaatattaatgacacctctgtcattcttgctgaaggctcaattgtacttcatactgctttaggaacaaatttttcttt
tgtttgcagtaattcctcagatcctcatttagctaccttcgccatacctctgggtgctacccaagtaccctattattgtt
ttcttaaagtggatacttacaactccactgtttataaattcttggctgttttacctcctaccgtcagggaaattgtcatc
accaagtatggtgatgtttatgtcaatgggtttggatacttgcatctcggtttgttggatgctgtcacaattaatttcac
tggtcatggcactgacgatgatgtttctggtttttggaccatagcatcgactaattttgttgatgcactcatcgaagttc
aaggaactgccattcagcgtattctttattgtgatgatcctgttagccaactcaagtgttctcaggttgcttttgacctt
gacgatggtttttaccctatttcttctagaaaccttctgagtcatgaacagccaatttcttttgttactctgccatcatt
taatgatcattcttttgttagcattactgtctctgcttcctttggtggtcttagtagtgccaaccttattgcatctgaca
ctactatcaatgggtttagttctttctgtgttgacactagacaatttaccatttcactgttttataacgttacaaacagt
tatggttatgtgtctaactcacaggacagtaattgccctttcaccttgcaatctgttaatgattacctgtcttttagtaa
attttgtgtttccaccagccttttggctagtgcctgtaccatagatctttttggttaccctgagtttggtagtggtgtta
agtttacgtccctttactttcaattcacaaagggtgagttgattactggcacgcctaaaccacttgaaggtgtcacggac
gtttcttttatgactctggatgtgtgtaccgagtatactatctatggctttaaaggtgagggtatcattacccttacaaa
ttctagctttttggcaggtgtttattacacatctgattctggacagttgttagcctttaagaatgtcactagtggtgctg
tttattctgttacgccatgttctttttcagagcaggctgcatatgttgatgatgatatagtgggtgttatttctagtttg
tctaattccacttttaacagtactagggagttgcctggtttcttctaccattctaatgatggctctaattgtacagagcc
tgtgttggtgtatagtaacataggtgtttgtaaatctggcagtattggctacgtcccatctcagtctggccaagtcaaga
ttgcacccacggttactgggaatattagtattcccaccaactttagtatgagtatt

>KF546804/(GDZQ/2012)/2012/China
atgaagtctttaacttacttctggtggttcttaccagtactttcaacacttagcctaccacaagatgtcaccaggtgctc
agctaacactaattttaggcggttcttttcaaaatttaatgttcaggcgcctgcagttgttgtactgggcggttatctac
ctattggtgaaaaccagggtgtcaattcaacttggtactgtgctggccaacatccaactgctagtggcgttcatggtatc
tttcttagccatattagaggtggtcatggctttgagattggcatttcgcaagagccttttgaccctagtggttaccagct
ttatttacataaggctactaacggtaacactaatgctactgcgcgactgcgcatttgccagtttcccagcattaaaacat
tgggccccactgctaataatgatgttacaacaggtcgtaactgcctatttaacaaagccatcccagctcatatgagtgaa
catagtgttgtcggcataacatgggataatgatcgtgtcactgtcttttctgacaagatctattatttttattttaaaaa
tgattggtcccgtgttgcgacaaagtgttacaacagtggaggttgtgctatgcaatatgtttacgaacccacttactaca
cgcttaatgttactagtgctggtgaggatggtatttcttatcaaccctgtacagctaattgcattggttatactgccaat
gtatttgctactgagcccaatggccacataccagaaggttttagttttaataattggtttcttttgtccaatgattccac
tttggtgcatggtaaggtggtttccaaccaaccattgttggtcaattgtcttttggccattcctaagatttatggactag
gccaatttttctcctttaatcaaacgatcgatggtgtttgtaatggagctgctgtgcagcgtgcaccagaggctctgagg
tttaatattaatgacacctctgtcattcttgctgaaggctcaattgtacttcatactgctttaggaacaaatttttcttt
tgtttgcagtaattcctcagatcctcatttagccaccttcgccatacctttgggtgctacccaagtaccctattattgtt
ttcttaaagtggatacttacaactccactgtttataaattcttggctgttttacctcccaccgtcagggaaattgtcatc
accaagtatggtgatgtttatgtcaatgggtttggctacttgcatctcggtttattggatgctgtcacaattaacttcac
tggtcatggcactgacgatgacgtttctggtttttggaccatagcatcgactaattttgttgatgcactcatcgaagttc
aaggaactgccattcagcgtattctttattgtgaagatcctgttagccaactcaagtgttctcaggttgctttcgacctt
gacgatggtttttaccctatttcttctagaaaccttctgagtcatgaacagccaacttcttttgttacttcgccatcatt
taatgatcattcttttgttaacattactgtctctgcgtcttttggtggtcatagtggtgccaaccttattgcatctgaca
ctactatcaatgggtttagttctttctgtgttgacactagacaatttaccatttcactgttttataacgttacaaacagt
tatggttatgtgtctaactcacaggacagtaattgccctttcaccttgcaatctgttaatgattatctgtcttttagcaa
attttgtgtttccaccagccttttggctagtgcctgtaccatagatctttttggttaccctgagtttggtagtggtgtta
agtttacgtccctttactttcaattcacaaagggtgagttgattactggcacgcctaaaccacttgaaggtgtcacggac
gtttcttttatgactctggatgtgtgtaccaagtatactatctatggctttaaaggtgagggtatcattacccttacaaa
ttctagctttttggcaggtgtttattacacatctgattctggacagttgttagcttttaagaatgtcactagtggtgctg
tttattctgttacgccatgttctttttcagagcaggctgcatatgttgatgatgatatagtgggtgttatttctagtttg
tctaactccacttttaacagtactagggagttgcctggtttcttctaccattctaatgatggctctaattgtacagagcc
tgtgttggtgtatagtaacataggtgtttgtaaatctggcagtattggctacgtcccatctcagtctggccaagtcaaga
ttgcacccacggttactgggaatattagtattcccaccaactttagtatgagtatt

>KJ646590/FJ-YX 2013/2013/China
atgaagtcgttaacctacttctggttgttcttaccagtactttcaacacttagcctaccacaagatgtcaccaggtgctc
agctaacactaattttaggcggttcttttcaaaatttaatgttcaggcgcctgcagttgttgtactgggcggttatctac
ctattggtgaaaaccagggtgtcaattcaacttggtactgtgctggccaacatccaactgctagtggcgttcatggtatc
tttgttagccatattagaggtggtcatggctttgagattggcatttcgcaagagccttttgaccctagtggttaccagct
ttatttacataaggctactaacggtgacactaatgctactgcgcgactgcgcatttgccagtttcctagcattaaaacat
tgggccccactgccaataatgatgttacaacaggtcgtaattgcctatttaacaaagccatcccagctcatatgagtgaa
catagtgttgtcggcataacatgggataatgatcgtgtcactgttttttctgacaagatctattatttttattttaaaaa
tgattggtctcgtgttgcgacaaagtgttacaacagtggaggttgtgctatgcaatatgtttacgaacccacctattaca
tgcttaatgttactagtgctggtgaggatggtatttcttatcaaccctgtacagctaattgcattggttatgctgccaat
gtatttgctactgagcccaatggccacataccagaaggttttagttttaataattggtttcttttgtccaatgattccac
tttggtgcatggtaaggtggtttccaaccaaccattgttggtcaattgtcttttggccattcctaagatttatggactag
gccaatttttctcctttaatcaaacgatcgatggtgtttgtaatggagctgctgtgcagcgtgcaccagaggctctgagg
tttaatattaatgacacctctgtcattcttgctgaaggctcaattgtacttcatactgctttacgaacaaatttttcttt
tgtttgcagtaattcctcagatcctcacttagccaccttcgccacacctctgggtgctatccaagtaccctattattgtt
ttcttaaagtggatactttcaactccactgtttataaattcttggctgttttacctcctaccgtcagggaaattgtcatc
accaagtatggtgatgtttatgtcaatgggtttggctacttgcatctcggtttgttggatgctgtcacaattaatttcac
tggtcatggcactgacgatgacgtttctggtttttggaccatagcatcgactaattttgttgatgcacttatcgaagttc
aaggaactgccattcagcgtattctttattgtgatgatcctgttagccaactcaagtgttctcaggtttctttcgacctt
gacgatggtttttaccctatttcctctacaaaccttctgagtcatgaacagccaacttcttttgttactttgccagcatt
taatgatcattcttttgttaatattactgtctctgctgtttttggtggtcatagtggtgccaaccttattgcatctgaca
ctactatcaatgggtttagttctttctgtgttgacactagacaatttaccatttcactgttttataatgttacaaacagt
tatggttatgtgtctaactcacaggacagtaattgccctttcaccttgcaatctgttaatgattacctgtcttttagcaa
attttgtgtttctaccagccttttggctagtgcctgtaccatagatctttttggttaccctgagtttggtgatggtgtta
ggtttgcgtccctttactttcaattcacaaagggtgagttgattactggcacgcctaaaccacttgaaggtgtcacggac
gtttcttttatgactctggatgtgtgtaccaagtatactatctatggctttaaaggtgagggtatcattacccttacaaa
ttctagctttttggcaggtgtttattacacatctgattctggacagttgttagcctttaagaatgtcactagtggtgctg
tttattctgttacgccatgttctttttcagagcaggctgcatatgttgatgatgatatagtgggtgttatttctagtttg
tctaattccacttttaacagtactagggagttgcctggtttcttctaccattctaatgatggctctaattgtacagagcc
tgtgttggtgtatagtaacataggtgtttgtaaatctggcagtattggctacgtcccatctcagtctggccaagtcaaga
ttgcacccacggttactgggaatattagtattcccaccaactttagtatgagtatt

>JX435298/BJ-2011-3/2011/China
atgaagtctttaacctacttctggttgttcttaccagtactttcaacacttagcctaccacaagatgtcaccaggtgctc
agctaacactaattttaggcggttcttttcaaaatttaatgttcaggcgcctgcagttgttgtactgggcggttatctac
ctattggtgaaaaccagggtgtcaattcaacttggtactgtgctggccaacatccaactgctagtggcgttcatggtatc
tttgttagccatattagaggtggtcatggctttgagattggcatttcgcaagagccttttgaccctagtggttaccagct
ttatttacataaggctactaacggtaacactaatgctactgcgcgactgcgcatttgccagtttcctagcattaaaagct
tgggccccactgctaataatgatgttacaacaggtcgtaattgcctatttaacaaagccatcccagctcatatgagtgaa
catagtgttgtcggcataacatgggataatgatcgtgtcactgtcttttctgacaagatctattatttttattttaaaaa
tgattggtcccgtgttgcgacaaagtgttacaacagtggaggttgtgctatgcaatatgtttacgaacccacctattaca
tgcttaatgttactagtgctggtgaggatggtatttcttatcaaccctgtacagctaattgcattggttatgctgccaat
gtatttgctactgagcccaatggccacataccagaaggttttagttttaataattggtttcttttgtccaatgattccac
tttggtgcatggtaaggtggtttccaaccaaccattgttggtcaattgtcttttggccattcctaagatttatggactag
gccaatttttctcctttaatcaaacgatcgatggtgtttgtaatggagctgctgtgcagcgtgcaccagaggctctgagg
tttaatattaatgacacctctgtcattcttgctgaaggctcaattgtacttcatactgctttaggaacaaatttttcttt
tgtttgcagtaattcctcagatcctcacttagccaccttcgccatacctctgggtgctatccaagtaccctattattgtt
ttcttaaagtggatacttacaactccactgtttataaattcttggctgttttacctcctaccgtcagggaaattgtcatc
accaagtatggtgatgtttatgtcaatgggtttggctatttgcatctcggtttgttggacgctgtcacaattaatttcac
tggtcatggcactgacgatgacgtttcaggtttctggaccatagcatcgactaattttgttgatgcacttatcgaagttc
aaggaactgccattcagcgtattctttattgtgatgatcctgttagccaactcaagtgttctcaggttgcttttgacctt
gacgatggtttctaccctatttcttctagaaaccttctgagtcatgaacagccaatttcttttgttactttgccatcatt
taatgatcattcttttgttaacattactgtctctgcgtcctttggtggtcatagtggtgccaaccttattgcatctgaca
ctactatcaatgggtttagttctttctgtgttgacactagacaatttaccatttcactgttttataacgttacaaacagt
tatggttatgtgtctaaatcacaggacagtaattgccctttcaccttgcaatctgttaatgattacctgtcttttagtaa
attttgtgtttccaccagccttttggctagtgcctgtaccatagatctttttggttaccctgagtttggtagtggtgtta
agtttacgtccctttactttcaattcacaaagggtgagttgattactggcacgcctaaaccacttgaaggtgtcacggac
gtttcttttatgactctggatgtgtgtaccgagtatactatctatggctttaaaggtgagggtatcattacccttacaaa
ttctagctttttggcaggtgtttattacacatctgattctggacagttgttagcctttaagaatgtcactagtggtgctg
tttattctgttacgccatgttctttttcagagcaggctgcatatgttgatgatgatatagtgggtgttatttctagtttg
tctagctccacttttaacagtactagggagttgcctggtttcttctaccattctaatgatggctctaattgtacagagcc
tgtgttggtgtatagtaacataggtgtttgtaaatctggcagtattggctacgtcccatctcagtctggccaagtcaaga
ttgcacccacggttactgggaatattagtattcccaccaactttagtatgagtatt


>KR296676/CH-WTC-02-2015/2015/China
atgaagtctttaacctacttctggttgttcttaccggtactttcaacacttagcctaccacaagatgtcaccaggtgctc
agctaacactaattttaggcggttcttttcaaaatttaatgttcaggcgcctgcagttgttgtactgggcggttatctac
ctattggtgaaaaccagggtgtcaattcaacttggtattgtgctggccaacatccaactgctagtggcgttcatggtatc
tttgttagccatattagaggtggtcatggctttgagattggcatttcgcaagagccttttgaccctagtggttaccagct
ttatttacataaggctactaacggtaacactaatgctactgctcgactgcgtatttgccagtttcctaacattaaaacat
tgggccccactgctaataatgatgttacaacaggtcgtaattgcctatttaacaaagccatcccagctcatatgagtgaa
catagtgttgtcggcataacatgggataatgatcgtgtcactgtcttttctgacaagatctattatttttattttaaaaa
tgattggtcccgtgttgcgacaaagtgttacaacagtggaggttgtgctatgcaatatgtttacgaacccacttattaca
tgcttaatgttactagtgctggtgaggatggtatttcttatcaaccctgcacagctaattgcattggttattctgccaat
gtatttgctactgagcccaatggccacataccagaaggttttagttttaataattggtttcttttgtccaatgattccac
tttggtgcatggtaaggtggtttccaaccaaccattgttggtcaattgtcttttggccattcctaagatttatggactag
gccaatttttctcctttaatcaaacgatcgatggtgtttgtaatggagctgctgtgcagcgtgcaccagaggctctgagg
tttaatattaatgacacctctgtcattcttgctgaaggctcaattgtacttcatactgctttaggaacaaatttttcttt
tgtttgcagtaattcctcagatcctcactcagccaccttcgccatacctctgggtgctacccaagtaccctattattgtt
ttcttaaagtggatacttacaactccactgtttataaattcttggctgttttacctcctaccgtcagggaaattgtcatc
accaagtatggtgatgtttatgtcaatgggtttggctacttgcatctcggtttgttggatgctgtcacaattaatttcac
tggtcatggcactgacgatgacgtttctggtttttggaccatcgcatcgactaattttgttgatgcacttatcgaagttc
aaggaactgccattcagcgtattctttattgtgatgatcctgttagccaactcaagtgttctcaggttgcttttgacctt
gacgatggtttctaccttatttcttctagaaaccttctgagtcatgaacagccaatttcttttgttactttgccatcatt
taatgatcattcttttgttaacattactgtctctgcgtcctttggtggtcatagtggtgccaaccttattgcatctgaca
ctactatcaatgggtttagttctttctgtgttgacactagacaatttaccatttcactgttttataacgttacaaacagt
tatggttatgtgtctaaatcacatgacagtaattgccctttcaccttgcaatctgttaatgattacctgtcttttagtaa
attttgtgtttccaccagccttttggctagtgcctgtaccatagatctttttggttaccctgattttggtagtgttgtta
agtttacgtccctttactttcaattcacaaagggtgagttgattactggcacgcctaaaccacttgaaggtgtcacggac
gtttcttttatgactctgggtgtgtgtaccaagtatactatctatggctttaaaggtgagggtatcattacccttacaaa
ttctagctttttggcaggtgtttattacacatctgattctggacagttgttagcctttaagaatgtcactagtggtgctg
tttattctgttacgccatgttctttttcagagcaggctgcatatgttgatgatgatatagtgggtgttatttctagtttg
tctaactccacttttaacagtactagggagttgcctggtttcttctaccattctaatgatggctctaattgtacagagcc
tgtgttggtgtatagtaacataggtgtttgtaaatctggcagtattggctacgtcccatctcagtctggccaagtcaaga
ttgcacccacggttactgggaatattagtattcccaccaactttagtatgagtatt

>KR296663/CH-GGC-01-2015/2015/China
atgaagtctttaacctacttctggttgttcttaccagtactttcaacacttagcctaccacaagatgtcaccaggtgctc
agctaacactaattttaggcggttcttttcaaaatttaatgttcaggcgcctgcagttgttgtactgggcggttatctac
ctattggtgaaaaccagggtgtcaattcaacttggtactgtgctggccaacatccaactgctagtggcgttcatggtatc
tttgttagccatattagaggtggtcatggctttgagattggcatttcgcaagagccttttgaccctagtggttaccagct
ttatttacataaggctactaacggtaacactaatgctactgcgcgactgcgcatttgccagtttcctagcattaaaacat
tgggccccactgctaataatgatgttacaacaggtcgtaattgcctgtttaacaaagccatcccagctcatatgagtgaa
catagtgttgtcggcataacatgggataatgatcgtgtcactgtcttttctgacaagatctattatttttattttaaaaa
tgattggtcccgtgttgcgacaaagtgttacaacagtggaggttgtgctatgcaatatgtttacgaacccacctattaca
tgcttaatgttactagtgctggtgaggatggtatttcttatcaaccctgtacagctaattgcattggttattctgccaat
gtatttgctactgagcccaatggccacataccagaaggttttagttttaataattggtttcttttgtccaatgattccac
tttggtgcatggtaaggtggtttccaaccaaccattgttggtcaattgtcttttggccattcctaagatttatggactag
gccaatttttctcctttaatcaaacgatcgatggtgtttgtaatggagccgctgtgcagcgtgcaccagaggctctgagg
tttaatattaatgacacctctgtcattcttgctgaaggctcaattgtacttcatactgctttaggaacaaatttttcttt
tgtttgcagtaattcctcaaaccctcacttagccaccttcgtcatacctttgggtgctacccaagtaccctattattgtt
ttcttaaagtggatacttacaactccactgtttataaattcttggctgttttacctcctaccgtcagggaaattgtcatc
accaagtatggtgatgtttatgtcaatgggtttggctacttgcatctcggtttgttggatgctgtcacaattaatttcac
tggtcatggcactgacgatgacgtttctggtttttggaccatagcatcgactaattttgttgatgcacttatcgaagttc
aaggaactgccattcagcgtattctttattgtgacgatcctgttagccaactcaagtgttctcaggtttcttttgacctt
gacgatggtttctaccctatttcttctagaaaccttctgagtcatgaacagccaatttcttttgttactttgccatcatt
taatgatcattcttttgttaacattactgtctctgcgtcctttggtggtcatagtggtgccaaccttattgcatctgaca
ctactatcaatgggtttagttctttctgtgttgacactagacaatttaccatttcactgttttataacgttacaaacagt
tatggttatgtgtctaaatcacaggatagtaattgccctttcaccttgcaatctgttaatgattacctgtcttttagtaa
attttgtgtttccaccagccttttggctagtgcctgtaccatagatctttttggttaccctgagtttggtagtggtgtta
agtttacgtccctttactttcaattcacaaagggtgagttgattactggcacgcctaaaccacttgaaggtgtcacggac
gtttcttttatgactctggatgtgtgtaccaagtatactatctatggctttaaaggtgagggtatcattacccttacaaa
ttctagctttttggcaggtgtttattacacatctgattctggacagttgttagcctttaagaatgtcactagtggtgctg
tttattctgttacgccatgttctttttcagagcaggctgcatatgttgatgatgatatagtgggcgttatttctagtttg
tctagctccacttttaacagtactagggagttgcctggtttcttctaccattctaatgatggctctaattgtacagagcc
tgtgttggtgtatagtaacataggtgtttgtaaatctggcagtattggctacgttccatctcagtctggccaagtcaaga
ttgcacccacggttactgggaatattagtattcccaccaactttagtatgagtatt

>KJ646588/FJ-QK 2013/2013/China
atgaagtctttaacctacttctggttgttcttaccagtactttcaacacttagcctaccacaagatgtcaccaggtgctc
agctaacactaattttaggcggttcttttcaaaatttaatgttcaggcgcctgcagttgttgcactgggcggttatctac
ctattggtgaaaaccagggtgtcaattcaacttggtactgtgctggccaacatccaactgctagtggcgttcatggtatc
tttgttagccatattagaggtggtcatggctttgagattggcatttcgcaagagccttttgaccctagtggttaccagct
ttatttacataaggctactaacggtaacactaatgctactgcgcgactgcgcatttgccagtttcctagcattaaaacat
tgggccccactgctaataatgatgttacaacaggtcgtaattgcctatttaataaagccatcccagctcatatgagtgaa
catagtgttgtcggaataacatgggataatgatcgtgtcactgtcttttctgacaagatctattatttttatcttaaaaa
tgattggtcccgtgttgcgacaaagtgttacaacagtggaggttgtgctatgcaatatgtttacgaacccacctattaca
tgcttaatgttactagtgctggtgaggatggtatttcttatcaaccctgtacagctaattgcattggttatgctgccaat
gtatttgctactgagcccaatggccacataccagaaggttttagttttaataattggtttcttttgtccaatgattccac
tttggtgcatggtaaggtggtttccaaccaaccattgttggtcaattgtcttttggccattcctaagatttatggactag
gccaatttttctcctttaatcaaacgatcgatggtgtttgtaatggagctgctgtgcagcgtgcaccagaggctctgagg
tttaatattaatgacacctctgtcattcttgctgaaggctcaattgtacttcatactgctttaggaacaaatttttcttt
tgtttgcagtaattcctcagatcctcactcaaccaccttcgccatacctctgggtgctacccaagtaccctattattgtt
ttcttaaagtggatacttacaactccactgtttataaattcttggctgttttacctcctaccgtcagggaaattgtcatc
accaagtatggtgatgtttatgtcaatgggtttggctatttgcatctcggtttgttggacgctgtcacacttaatttcac
tggtcatggcactgacgatgacgtttcaggtttctggaccatagcatcgactaattttgttgatgcacttatcgaagttc
aaggaactgccattcagcgtattctttattgtgatgatcctgttagccaactcaagtgttctcaggttgcttttgacctt
gacgatggtttctaccctatttcttctagaaaccttctgagtcatgaacagccaatttcttttgttactttgccatcatt
taatgatcattcttttgttaacattactgtctctgcgtcctttggtggtcatagtggtgccaaccttattgcatctgaca
ctactatcaatgggtttagttctttctgtgttgacactagacaatttaccatttcactgttttataacgttacaaacagt
tatggttatgtgtctagttcacaggacagtaattgccctttcaccttgcaatctgttaatgattacctgtcttttagtaa
attttgtgtttccaccagccttttggctagtgcctgtaccatagatctttttggttaccctgagtttggtagtggtgtta
agtttacgtccctttactttcaattcacaaagggtgagttgattactggcacgcctaaaccacttgaaggtgtcacggac
gtttcttttatgactctggatgtttgtaccaagtatattatctatggctttaaaggtgagggtattattacccttacaaa
ttctagctttttggcaggtgtttattacacatctgattctggactgttgttagcctttaagaatgtcactagtggtgctg
tttattctgttacgccatgttctttttcagagcaggctgcatatgttgatgatgatatagtgggtgttatttctagtttg
tctagctccacttttaacagtactagggagttgcctggtttcttctaccattctaatgatggctctaattgtacagagcc
tgtgttggtgtatagtaacataggtgtttgtaaatctggcagtattggctacgtcccatctcagtctggccaagtcaaga
ttgcacccacggttactgggaatattagtattcccaccaactttagtatgagtatt

>KF468755/XS2013/2013/China
atgaagtctttaacctacttctggttgttcttaccagtactttcaacacttagcctaccacaagatgtcaccaggtgcaa
cgctaacactaattttaggcggttcttttcaaaatttaatgttcaggcgcctgcagttgttgtactgggtggttatctac
ctattggtgaaaaccagggtgtcaattcaacttggtactgtgctggccaacatccaactgctagtggcgttcatggtatc
tttgttagccatattagaggtggtcatggctttgagattggcatttcgcaagagccttttgaccctagtggttaccagct
ttatttacataaggctactaacggtaacactaatgctactgcgcgactgcgcatttgccagtttcctagcattaaaacat
tgggccccactgctaataatgatgttacaacaggtcgtaattgcctatttaacaaagccatcccagctcatatgagtgaa
catagtgttgtcggcataacatgggataatgatcgtgtcactgtcttttctgacaagatctattatttttattttaaaaa
tgattggtcccgtgttgcgacaaagtgttacaacagtggaggttgtgctatgcaatatgtttacgaacccacctattaca
tgcttaatgttactagtgctggtgaggatggtatttcttatcaaccctgtacagctaattgcattggttatgctgccaat
gtatttgctactgagcccaatggccacataccagaaggttttagttttaataattggtttcttttgtccaatgattccac
tttggtgcatggtaaggtggtttctaaccaaccattgttggtcaattgtcttttggccattcctaagatttatggactag
gccaatttttctcctttaatcaaacgatcgatggtgtttgtaatggagctgctgtgcagcgtgcaccagaggctttgagg
tttaatattaatgacacctctgtcattcttgctgaaggctcaattgtacttcatactgctttaggaacaaatttttcttt
tgtttgcagtaattcctcaaatcctcacttagccaccttcgccatacctctgggtgctagccaagtaccctattattgtt
ttcttaaagtggatacttacaactccactgtttataaattcttggctgttttacctcctaccgtcagggaaattgtcatc
accaagtatggtgatgtttatgtcaatgggtttggctatttgcatctcggtttgttggacgctgtcacaattaatttcac
tggtcatggcactgacgatgacgtttcaggtttctggaccatagcatcgactaattttgttgatgcacttatcgaagttc
aaggaactgccattcagcgtattctttattgtgatgatcctgttagccaactcaagtgttctcaggttgcttttgacctt
gacgatggtttctaccctatttcttctagaaaccttctgagtcatgaacagccaatttcttttgttactttgccatcatt
taatgatcattcttttgttaacattactgtctctgcgtcctttggtgatcatagtggtgccaaccttattgcatctgaca
ctactatcaatgggtttagttctttctgtgttgaaactagacaatttaccatttcactgttttataacgttacaaacagt
tatggttatgtgtctacatcacaggacagtaattgccctttcaccttgcaatctgttaatgattacctgtcttttagtaa
attttgtgtttccaccagccttttggctagtgcctgtaccatagatctttttggttaccctgagtttggtagtggtgtta
agtttacgtccctttactttcaattcacaaagggtgagttgattactggcacgcctaaaccacttgaaggtgtcacggac
gtttcttttatgactctggatgtgtgtaccaagtatactatctatggctttaaaggtgagggtatcattacccttacaaa
ttctagctttttggcaggtgtttattacacatctgattctggacagttgttagcctttaagaatgtcactagtggtgctg
tttattctgttacgccatgttctttttcagagcaggctgcatatgttgatgatgatatagtgggtgttatttctagtttg
tctaactccacttttaacagtactagggatttgcctggttttttctaccattctaatgatggctctaattgtacagagcc
tgtgttggtgtatagtaacataggtgtttgtaaatctggcagtattggctacgtcccatctcagtctggccaagtcaaga
ttgcacccatggttactgggaatattagtattcccaccaactttagtatgagtatt

>KF177258/YJ7C/2013/China
atgaagtctttaacctacttctggttgttcttaccagtactttcaacacttagcctaccacaagatgtcaccaggtgctc
agctaacactaattttaggcggttcttttcaaaatttaatgttcaggcgcctgcagttgttgtactgggcggttatctac
ctattggtgaaaaccagggtgtcaattcaacttggtactgtgctggccaacatccaactgctagtggcgttcatggtatc
tttgttagccatattagaggtggtcatggctttgagattggcatttcgcaagagccttttgaccctagtggttaccagct
ttatttacataaggctactaacggtaacactaatgctactgcgcgactgcgcatttgccagtttcctagcattaaaacat
tgggccccactgctaataatgatgttacaacaggtcgtaattgcctatttaacaaagccatcccagctcatatgagtgaa
catagtgttgtcggcataacatgggataatgatcgtgtcactgtcttttctgacaagatctatcatttttattttaaaaa
tgattggtcccgtgttgcgacaaagtgttacaacagtggaggttgtgctatgcaatatgtttacgaacccacctattaca
tgcttaatgttactagtgctggtgaggatggtatttcttatcaaccctgtacagctaattgcattggttatgctgccaat
gtatttgctactgagcccaatggccacataccagaaggttttagttttaataattggtttcttttgtccaatgattccac
tttggtgcatggtaaggtggtttccaaccaaccattgttggtcaattgtcttttggccactcctaagatttatggactag
gccaatttttctcctttaatcaaacgatcgatggtgtttgtaatggagctgctgtgcagcgtgcaccagaggctctgagg
tttaatattaatgacacctctgtcattcttgctgaaggctcaattgtacttcatactgctttaggaacaaatttttcttt
tgtttgcagtaattcctcagatcctcacttagccaccttcgccatacctctgggtgctatccaagtaccctattattgtt
ttcttaaagtggatacttacaactccactgtttataaattcttggctgttttacctcctaccgtcagggaaattgtcatc
accaagtatggtgatgtttatgtcaatgggtttggctatttgcatctcggtttgttggacgctgtcacaattaatttcac
tggtcatggcactgacgatgacgtttcaggtttctggaccatagcatcgactaattttgttgatgcacttatcgaagttc
aaggaactgccattcagcgtattctttattgtgatgatcctgttagccaactcaagtgttctcaggttgcttttgacctt
gacgatggtttctaccctatttcttctagaaaccttctgagtcatgaacagccaatttcttttgttactttgccatcatt
taatgatcattcttttgttaacattactgtctctgcgtcctttggtggtcttagtggtgccaaccttattgcatctgaca
ctactatcaatgggtttagttctttctgtgttgacactagacaatttaccatttcactgttttataacgttacaaacagt
tatggttatgtgtctaaatcacaggacagtaattgccctttcaccttgcaatctgttaatgattacctgtcttttagtaa
attttgtgtttccaccagccttttggctagtgcctgtaccatagatctttttggttaccctgagtttggtagtggtgtta
agtttacgtccctttactttcaattcacaaagggtgagttgattactggcacgcctaaaccacttgaaggtgtcacggac
gtttcttttatgactctggatgtgtgtaccaagtatactatctatggctttaaaggtgagggtatcattacccttataaa
ttctagctttttggcaggtgtttattacacatctgattctggacagttgttagcctttaagaatgtcactagtggtgctg
tttattctgttacgccatgttctttttcagagcaggctgcatatgttgatgatgatatagtgggtgttatttctagtttg
tctaactccacttttaacagtactagggagttgcctggtttcttctaccattctaatgatggctctaattgtacagagcc
tgtgttggtgtatagtaacataggtgtttgtaaatctggcagtattggctacgtcccatcccagtctggccaagtcaaga
ttgcacccatggttactgggaatattagtattcccaccaactttagtatgagtatt

>KF601200/(GDEP/2013)/2013/China
atgaagtctttaacttacttctggtggttcttaccagtactttcaacacttagcctaccacaagatgtcaccaggtgctc
agctaacactaattttaggcggttcttttcaaaatttaatgttcaggcgcctgcagttgttgtactgggcggttatctac
ctattggtgaaaaccagggtgtcaattcaacttggtactgtgctggccaacatccaactgctagtggcgttcatggtatc
tttgttagccatattagaggtggtcatggctttgagattggcatttcgcaagagccttttgaccctagtggttaccagct
ttatttacataaggctactaacggtaacactaatgctactgcgcgactgcgcatttgccagtttcctagcattaaaacat
tgggccccactgctaataatgatgttacaacaggtcgtaattgcctatttaacaaagccatcccagctcatatgagtgaa
catagtgttgtcggcataacatgggataatgatcgtgtcactgtcttttctgacaagatctattatttttattttaaaaa
tgattggtcccgtgttgcgacaaagtgttacaacagtggaggttgtgctatgcaatatgtttacgaacccacctattaca
tgcttaatgttactagtgttggtgaggatggtatttcttatcaaccctgtacagctaattgcattggttatgctgccaat
gtatttgctactgagcccaatggccacataccagaaggttttagttttaataattggtttcttttgtccaatgattccac
tttggtgcatggtaaggtggtttccaaccaaccattgttggtcaattgtcttttggccattcctaagatttatggactag
gccaatttttctcctttaatcaaacgatcgatggtgtttgtaatggagctgctgtgcagcgtgcaccagaggctctgagg
tttaatattaatgacacctctgtcattcttgctgaaggctcaattgtacttcatactgctttaggaacaaatttttcttt
tgtttgcagtaattcctcagatcctcacttagccaccttcgccatacctctgggtgctatccaagtaccctattattgtt
ttcttaaagtggatacttacaactccactgtttataaattcttggctgttttacctcctaccgtcagggaaattgtcatc
accaagtatggtgatgtttatgtcaatgggtttggctatttgcatctcggtttgttggacgctgtcacaattaatttcac
tggtcatggcactgacgatgacgtttcaggtttctgcatagcatcgactaattttgttgatgcacttatcgaagttcaag
gaactgccattcagcgcattctttattgtgatgatcctgttagccaactcaagtgttctcaggttgcttttgaccttgac
gatggtttttaccctatttcttctagaaaccttctgagtcatgaacagccaagttcttttgttactttgccatcatttaa
tgatcattcttttgttaacattactgtctctgcgtcctttggtggtcgtagtggtgccaaccttattgcatctgacacta
ctatcaatgggtttagttctttctgtgttgacactagacaatttaccatttcactgttttataacgttacaaacagttat
ggttatgtgtctaactcacaggacagtaattgccctttcaccttgcaatctgttaatgattacctgtcttttagtaaatt
ttgtgtttccaccagccttttggctagtgcctgtaccatagatctttttggttaccctgagtttggtagtggtgttaagt
ttgcgtccctttactttcaattcacaaagggtgagttgattactggcacgcctaaaccacttgaaggtgtcatggacgtt
tcttttatgactctggatgtgtgtaccaagtatactatctatggctttaaaggtgagggtatcattacccttacaaattc
tagctttttggtaggtgtttattacacatctgattccggacagttgttagcctttaagaatgtcactagtggtgctgttt
attctgttacgccatgttctttttcagagcaggctgcatatgttgatgatgatatagtgggtgttatttctagtttgtct
aattccacttttaacagtactagggagttgcctggtttcttctaccattctaatgatggctctaattgtacagagcctgt
gttggtgtatagtaacataggtgtttgtaaatctggcagtattggctacgtcccatctcagtctggccaagtcaagattg
cacccacggttactgggaatattagtattcccaccaactttagtatgagtatt


>KF294255/HZXS-2/2013/China
atgaagtctttaacctacttctggttgttcttaccagtactttcaacacttagcctaccacaagatgtcaccaggtgctc
agctaacactaattttaggcggttcttttcaaaatttaatgttcaggcgcctgcagttgttgtactgggcggttatctac
ctattggtgaaaaccagggtgtcaattcaacttggtactgtgctggccaacatccaactgctagtggcgttcatggtatc
tttgttagccatattagaggtggtcatggctttgagattggcatttcgcaagagccttttgaccctagtggttaccagct
ttatttacataaggctactaacggtaacactaatgctactgcgcgactgcgcatttgccagtttcctagcattaaaacat
tgggccccactgctaataatgatgttacaacaggtcgtaattgcctatttaacaaagccatcccagctcatatgagtgaa
catagtgttgtcggcataacatgggataatgatcgtgtcactgtcttttctgacaagatctattatttttattttaaaaa
tgattggtcccgtgttgcgacaaagtgttacaacagtggaggttgtgctatgcaatatgtttatgaacccacctattaca
tgcttaatgttactagtgctggtgaggatggtatttcttatcaaccctgtacagctaattgcattggttatgctgccaat
gtatttgctactgagcccaatggccacataccagaaggttttagttttaataattggtttcttttgtccaatgattccac
tttggtgcatggtaaggtggtttccaaccaaccattgttggtcaattgtcttttggccattcctaagatttatggactag
gccaatttttctcctttaatcaaacgatcgatggtgtttgtaatggagctgctttgcggcgtgcaccagaggctctgagg
tttaatattaatgacacctctgtcattcttgctgaaggctcaattgtacttcatactgctttaggaacaaatttttcttt
tgtttgcagtaattcctcagatcctcaattagccaccttcgccatacctctgggtgctatccaagtaccctattattgtt
ttcttaaagtggatacttacaactccactgtttataaattcttggctgttttacctcctaccgtcagggaaattgtcatc
accaagtatggtgatgtttatgtcaatgggttaggctatttgcatctcggtttgttggacgctgtcacaattaatttcac
tggtcatggcactgacgatgacgtttcaggtttctggaccatagcatcgactaattttgttgatgcacttatcgaagttc
aaggaactgccattcagcgtattctttattgtgatgatcctgttagccaactcaagtgttctcaggttgcttttgacctt
gacgatggtttctaccctatttcttctagaaaccttctgagtcatgaacagccaatttcttttgttactttgccatcatt
taatgatcattcttttgttaacattactgtctctgcgtcctttggtggttatagtggtgccaaccttattgcatctgaca
ctactatcaatgggtttagttctttctgtgttaacactagacaatttaccatttcactgttttataacgttacaaacagt
tatggttatgtgtctaactcacaggacagtaattgccctttcaccttgcaatctgttaatgattacctgtcttttagtaa
attttgtgtttccaccagccttttggctggtgcctgtaccatagatctttttggttaccctgagtttggtagtggtgtta
agtttacgtccctttactttcaattcacaaagggtgaattgattactggcacgcctaaaccacttgaaggtgtcacggac
gtttcttttatgactctggatgtgtgtaccaagtatactatctatggctttaaaggtgagggtatcattacccttacaaa
ttctagctttttggcaggtgtttattacacatctgattctggacagttgttagcctttaagaatgtcactagtagtgctg
tttattctgttacgccatgttctttttcagagcaggctgcatatgttgatgatgatatagtgggtgttatttctagtttg
tctaactccacttttaacagtactagggagttgcctggtttcttctaccattctaatgatggctctaattgtacagagcc
tgtgttggtgtatagtaacataggtgtttgtaaatctggcagtattggctacgtcccatctcagtctggccaagtcaaga
tttcacccacggttactgggaatattagtattcccaccaactttagtatgagtatt

>JX435300/BJ-2012-2/2012/China
atgaagtctttaacctacttctggttgttcttaccagtactttcaacacttagcctaccacaagatgtcaccaggtgctc
agctaacactaattttaggcggttcttttcaaaatttaatgttcaggcgcctgcagttgttgtactgggcggttatctac
ctattggtgaaaaccagggtgtcaattcaacttggtactgtgctggccaacatccaactgctagtggcgttcatggtatc
tttgttagccatattagaggtggtcatggctttgagattggcatttcgcaagagccttttgaccctagtggttaccagct
ttatttacataaggctactaacggtaacactaatgctactgcgcgactgcgcatttgccagtttcctagcattaaaacat
tgggccccactgctaataatgatgttacaacaggtcgtaattgcctatttaacaaagccatcccagctcatatgagtgaa
catagtgttgtcggcataacatgggataatgatcgtgtcactgtcttttctgacaagatctattatttttattttaaaaa
tgattggtcccgtgttgcgacaaagtgttacaacagtggaggttgtgctatgcaatatgtttacgaacccacctattaca
tgcttaatgttactagtgctggtgaggatggtatttcttatcaaccctgtacagctaattgcattggttatgctgccaat
gtatttgctactgagcccaatggccacataccagaaggttttagttttaataattggtttcttttgtccaatgattccac
tttggtgcatggtaaggtggtttccaaccaaccattgttggtcaattgtcttttggccattcctaagatttatggactag
gccaatttttctcctttaatcaaacgatcgatggtgtttgtaatggagctgctgtgcagcgtgcaccagaggctctgagg
tttaatattaatgacacctctgtcattcttgctgaaggctcaattgtacttcatactgctttaggaacaaatttttcttt
tgtttgcagtaattcctcagatcctcacttagccaccttcgccatacctctgggtgctatccaagtaccctattattgtt
ttcttaaagtggatacttacaactccactgtttataaattcttggctgttttacctcctaccgtcagggaaattgtcatc
accaagtatggtgatgtttatgtcaatgggtttggctatttgcatctcggtttgttggacgctgtcacaattaatttcac
tggtcatggcactgacgatgacgtttcaggtttctggaccatagcatcgactaattttgttgatgcacttatcgaagttc
aaggaactgccattcagcgtattctttattgtgatgatcctgttagccaactcaagtgttctcaggttgcttttgacctt
gacgatggtttctaccctatttcttctagaaaccttctgagtcatgaacagccaatttcttttgttactttgccatcatt
taatgatcattcttttgttaacattactgtctctgcgtcctttggtggtcatagtggtgccaaccttattgcatctgaca
ctactatcaatgggtttagttctttctgtgttgacactagacaatttaccatttcactgttttataacgttacaaacagt
tatggttatgtgtctaaatcacaggacagtaattgccctttcaccttgcaatctgttaatgattacctgtcttttagtaa
attttgtgtttccaccagccttttggctagtgcctgtaccatagatctttttggttaccctgagtttggtagtggtgtta
agtttacgtccctttactttcaattcacaaagggtgagttgattactggcacgcctaaaccacttgaaggtgtcacggac
gtttcttttatgactctggatgtgtgtaccgagtatactatctatggctttaaaggtgagggtatcattacccttacaaa
ttctagctttttggcaggtgtttattacacatctgattctggacagttgttagcctttaagaatgtcactagtggtgctg
tttattctgttacgccatgttctttttcagagcaggctgcatatgttgatgatgatatagtgggtgttatttctagtttg
tctagctccacttttaacagtactagggagttgcctggtttcttctaccattctaatgatggctctaattgtacagagcc
tgtgttggtgtatagtaacataggtgtttgtaaatctggcagtattggctacgtcccatctcagtctggccaagtcaaga
ttgcacccacggttactgggaatattagtattcccaccaactttagtatgagtatt


>KR095279/(CH/HNQX-3/14)/2015/China-Recombinant strain
atgaagtctttaacctacttctggttgttcttaccagtactttcaacacttagcctaccacaagatgtcaccaggtgcca
agctactactaactttaggcggttcttttcaaaatttaatgttcaggcgcctgccgttgttgtactgggcggttatctac
ctattggtgaaaactcaagttggtactgtgccggccatcgaactgctagtggcgttcatggtatttttgttagctatatt
gattctggacatggctttgagattggcatttcgcgagagccatttgaccctagtggttaccagctttatttacataaggc
tactaacggtaacactaatgctactgcgcgactgcgcatttgccagtttcccgataataaaacattgggccctactgtta
ataatgttacaacaggtcgtaattgcctatttaacaaagccatcccagctcatatgtttgaacgtattgttgtcggcata
acatgggataatgatcgtgtcactgtcttttctgacaagatctattatttttattttaaaaatgattggtcccgtgttgc
gacaaagtgttacaactgtggaggttgtgctatgcaatatgtttatgaacccacctactacatgcttaatgttactagtg
ctggtgaggatggtatttcttatgaaccctgtacagctaattgcactggttacgctgccaatgtatttgccactgagccc
aatggccacataccagaaggttttagttttaataattggtttcttttgtccaatgattccactttgttgcatggtaaggt
ggtttccaaccaaccattgttggtcaattgtcttttggccattcctaagatttatggactaggccaatttttctccttta
atcaaacgatcgatggtgtttgtaatggagctgctgtggagcgtgcaccagaggctctgaggtttaatattaatgacacc
tctgtcattcttgctgaaggctcaattgtacttcatactgctttaggaacaaatttttcttttgtttgcagtaattcctc
agatcctcacttagctaccttcgccatacctttgggtgctacccaagtaccctattattgttttcttaaagtggatactt
acaactccactgtttataaattcttggctgttttacctccaaccgtcagggaaattgtcatcaccaagtatggtgatgtt
tatgtcaatgggtttggatacttgcatctcggtttgttggacgctgtcacaattaatttcactggtcatggcactgacga
tgaagtttctggttactggaccatagcatcgactaattttgttgatgcactcatcgaagttcaaggaactgccattcagc
gtattctttattgtgatgatcctgttagccaactcaagtgttctcaggttgcttttgaccttgacgatggtttttaccct
atttcttctagaaaccttctgagtcacggacagccaatttcttttgttactttgccatcatttaatgatcattcttttgt
taatattactgtctctgcttcttttggtggtcttagtggtgccaatcttactgcatctgacactactatcaatgggttta
gttctttctgtgttgacactagacaatttaccatttcactgttttataatgttacaaacagttatggttatgtgtctaaa
tcacaggatagtaattgccctttcaccttgcaatctgttaatgattacctgtcttttagcaacttttgtgtttccaccag
ccttttggctagtgcctgtaccatagatctttttggttaccctgcgtttggtagtggtgttaagtttacgtccctttact
ttcaattcacaaagggtgagttgattactggcacgcctaaaccacttgaaggtgtcacggacgtttcttttatgactctg
gatgtgtgtaccgagtatactatctatggctttaaaggtgagggtatcattacccttacaaattctagctttttggcagg
tgtttattatacatctgattctggacagttgttagcctttaagaatgtcactagtggtgctgtttattctgttacgccat
gttctttttcagagcaggctgcatatgttgatgatgatatagtgggtgttatttctagtttgtctagctccacttttaac
agtactagggagttgcctggtttcttctaccattctaatgagggctccaattgtacagagcctgtgttggtgtatagtaa
cataggtgtttgtaaatctggcagtattggcttcgtcccatctcagtttggccaagtcaagattgcacccacggttactg
ggaatattagtattcccaccaactttagtatgagtatt

>KP890336/(CH/HNYF/14)/2014/China-Variant strain
atgaagtctttaacctacttctggttgttcttaccagtactttcaacacttagcctaccacaagatgtcaccaggtgctc
agctaacactaattttaggcggttcttttcaaaatttaatgttcaggcgcctgccgttgttgtactgggcggttatctac
ctattggtgaaaactcaagttggtactgtgccggccatcgaactgctagtggcgttcatggtatttttgttagctatatt
gattctggacatggctttgagattggcatttcgcgagagccatttgaccctagtggttaccagctttatttacataaggc
tactaacggtaacactaatgctactgcgcgactgcgcatttgccagtttcctagcaataaaacattgggccctactgata
atgttacaacaggtcgtaattgcctatttaacaaagccatcccagctcatatgtttgaacgtattgttgtcggcataaca
tgggataatgatcgtgtcactgtcttttctgacaagatctattatttttattttaaaaatgattggtcccgtgttgcgac
aaagtgttacaactgtggaggttgtgctatgcaatatgtttatgaacccacctactacatgcttaatgttactagtgctg
gtgaggatggtatttcttatgaaccctgtacagctaattgcactggttatgctgccaatgtatttgctactgagcccaat
ggccacataccagaaggttttagttttaataattggtttcttttgtccaatgattccactttgttgcatggtaaggtggt
ttccaaccaaccattgttggtcaattgtcttttggccattcctaagatttatggactaggccaatttttctcctttaatc
aaacgatcgatggtgtttgtaatggagctgctgtggagcgtgcaccagaggctctgaggtttaatattaatgacacctct
gtcattcttgctgaaggctcaattgtacttcatactgctttaggaacaaatttttcttttgtttgcagtaattcctcaga
tcctcacttagctaccttcgccatacctttgggtgctacccaagtaccctattattgttttcttaaagtggatacttaca
actccactgtttataaattcttggctgttttacctccaaccgtcagggaaattgtcatcaccaagtatggtgatgtttat
gtcaatgggtttggatacttgcatctcggtttgttggacgctgtcacaattaatttcactggtcatggcactgacgatga
agtttctggttactggaccatagcatcgactaattttgttgatgcactcatcgaagttcaaggaactgccattcagcgta
ttctttattgtgatgatcctgttagccaactcaagtgttctcaggttgcttttgaccttgacgatggtttttaccctatt
tcttctagaaaccttctgagtcacggacagccaatttcttttgttactttgccatcatttaatgatcattcttttgttaa
tattactgtctctgcttcttttggtggtcttagtggtgccaatcttactgcatctgacactactatcaatgggtttagtt
ctttctgtgttgacactagacaatttaccatttcactgttttataatgttacaaacagttatggttatgtgtctaaatca
caggatagtaattgccctttcaccttgcaatctgttaatgattacctgtcttttagcaacttttgtgtttccaccagcct
tttggctagtgcctgtaccatagatctttttggttaccctgcgtttggtagtggtgttaagtttacgtccctttactttc
aattcacaaagggtgagttgattactggcacgcctaaaccacttgaaggtgtcacggacgtttcttttatgactctggat
gtgtgtaccgagtatactatctatggctttaaaggtgagggtatcattacccttacaaattctagctttttggcaggtgt
ttattatacatctgattctggacagttgttagcctttaagaatgtcactagtggtgctgtttattctgttacgccatgtt
ctttttcagagcaggctgcatatgttgatgatgatatagtgggtgttatttctagtttgtctagctccacttttaacagt
actagggagttgcctggtttcttctaccattctaatgagggctccaattgtacagagcctgtgttggtgtatagtaacat
aggtgtttgtaaatctggcagtattggcttcgtcccatctcagtttggccaagtcaagattgcacccacggttactggga
atattagtattcccaccaactttagtatgagtatt

>KT021228/YN15/2013/China-Variant virulent strain
atgaagtctttaacctacttctggttgttcttaccagtactttcaacacttagcctaccacaagatgtcaccaggtgctc
agctaacactaattttaggcggttcttttcaaaatttaatgttcaggcgcctgcagttgttgtactgggcggttatctac
ctattggtgaaaaccagggtgtcaattcaacttggtactgtgctggccaacatccaactgctagtggcgttcatggtatc
tttcttagccatattagaggtggtcatggctttgagattggcatttcgcaagagccttttgaccctagtggttaccagct
ttatttacataaggctactaacggtaacactaatgctactgcgcgactgcgcatttgccagtttcctagcattaaaacat
tgggccccactgctaataatgatgttacaacaggtcgtaactgcctatttaacaaagccatcccagctcatatgagtgaa
catagtgttgtcggcataacatgggataatgatcgtgtcactgtcttttctgacaagatctattatttttattttaaaaa
tgattggtcccgtgttgcgacaaagtgttacaacagtggaggttgtgctatgcaatatgtttacgaacccacctattaca
tgcttaatgttactagtgctggtgaggatggtatttcttatcaaccctgtacagctaattgcattggttatgctgccaat
gtatttgctactgagcccaatggccacataccagaaggttttagttttaataattggtttctgttgtccaatgattccac
tttggtgcatggtaaggtggtttccaaccaaccattgttggtcaattgtcttttggccattcctaagatttatggactag
gccaatttttctcctttaatcaaacgatcgatggtgtttgtaatggagctgctgtgcagcgtgcaccagaggctctgagg
tttaatattaatgacacctctgtcattcttgctgaaggctcaattgtacttcatactgctttaggaacaaatttttcttt
tgtttgcagtagttcctcagatcctcacttagccaccttcgccatacctctgggtgctatccaagtaccctattattgtt
ttcttaaagtggatacttacaactccactgtttataaattcttggctgttttacctcctaccgtcagggaaattgtcatc
accaagtatggtgatgtttatgttaatgggtttggctacttgcatcttggtttgttggatgctgtcacagttaatttcac
tggtcatggcactgacgatgacgtttctggtttttggaccatagcatcgactaattttgttgatgcacttatcgaagttc
aaggaactgccattcagcgtattctttattgtgatgatcctgttagccaactcaagtgttctcaggtttcatttgacctt
gacgatggtttttaccccatttcctctacaaaccttctgagttatgaacagccaacttcttttgttactttgccatcatt
taatgatcattcttttgttaatattactgtctctgctgcttttggtggtcatagtggtgccaaccttattgcatctgaca
ctactatcaatgggtttagttctttctgtgttgacactagacaatttaccatttcactgttttataatgttacaaacagt
tatggttatgtgtctaaatcacaggacagtaattgccctttcaccttgcaatctgttaatgattacctgtcttttagcaa
attttgtgtttctaccagccttttggctagtgcctgtaccatagatctctttggttaccctgagtttggtagtggtgtta
agttcacgtccctttactttcaattcacaaagggtgagttgattactggcacgcctaaaccacttgaaggtgttacggac
gtttcttttatgactctggatgtgtgtaccaagtatactatctatggctttaaaggtgagggtatcattacccttacaaa
ttctagctttttggcaggtttttattatacatctgattctggacagttgttagcttttaagaatgtcactagtggtgctg
tttattctgttacgccatgttctttttcagagcaggctgcatatgttgatgatgatatagtgggtgttatttctagtttg
tctagctccacttttaacagtactagggagttgcctggtttcttctaccattctaatgatggctctaattgtacagagcc
tgtgttggtgtatagtaacataggtgtttgtaaatctggcagtattggctacgtcccatctcagtctggccaagtcaaga
ttgcacccacggttactgggaatattagtattcccaccaactttagtatgagtatt

>KT021232/YN144/2014/China-Variant attenuated strain (passage)

atgaagtctttaacctacttctggttgttcttaccagtactttcaacacttagcctaccacaagatgtcaccaggtgctc
agctaacactaattttaggcggttcttttcaaaatttaatgttcaggcgcctgcagttgttgtactgggcggttatctac
ctattggtgaaaaccagggtgtcaattcaacttggtactgtgctggccaacatccaactgctagtggcgttcatggtatc
tttcttagccatattagaggtggtcatggctttgagattggcatttcgcaagagccttttgaccctagtggttaccagct
ttatttacataaggctactaacggtaacactaatgctactgcgcgactgcgcatttgccagtttcctagcattaaaacat
tgggccccactgctaataatgatgttacacgtaactgcctatttaacaaagccatcccagctcatatgagtgaacatagt
gttgtcggcataacatgggataatgatcgtgtcactgtcttttctgacaagatctattatttttattttaaaaatgattg
gtcccgtgttgcgacaaagtgttacaacagtggaggttgtgctatgcaatatgtttacgaacccacctattacatgctta
atgttactagtgctggtgaggatggtatttcttatcaaccctgtacagctaattgcattggttatgctgccaatgtattt
gctactgagcccaatggccacataccagaaggttttagttttaataattggtttctgttgtccaatgattccactttggt
gcatggtaaggtggtttccaaccaaccattgttggtcaattgtcttttggccattcctaagatttatggactaggccaat
ttttctcttttaatcaaacgatcgatggtgtttgtaatggagctgctgtgcagcgtgcaccagaggctctgaggtttaat
attaatgacacctctgtcattcttgctgaaggctcaattgtacttcatactgctttaggaacaaatttttcttttgtttg
cagtagttcctcagatcctcacttagccaccttcgccatacctctgggtgctatccaagtaccctattattgttttctta
aagtggatacttacaactccactgtttataaattcttggctgttttacctcctaccgtcagggaaattgtcatcaccaag
tatggtggtgtttatgttaatgggtttggctacttgcatcttggtttgttggatgctgtcacagttaatttcactgctca
tggcactgacgatgacgtttctggtttttggaccatagcatcgactaattttgttgatgcacttatcgaagttcaaggaa
ctgccattcagcgtattctttattgtgatgatcctgttagccaactcaagtgttctcaggtttcatttgaccttgacgat
ggtttttaccccatttcctctacaaaccttctgagttatgaacagccaacttcttttgttactttgccatcatttaatga
tcattcttttgttaatattactgtctctgctgcttttggtggtcatagtggtgccaaccttattgcatctgacactacta
tcaatgggtttagttctttctgtgttgacactagacaatttaccatttcactgttttataatgttacaaacagttatggt
tatgtgtctaaatcacaggacagtaattgccctttcaccttgcaatctgttaatgattacctgtcttttagcaaattttg
tgtttctaccagccttttggctagtgcctgtaccatagatctctttggttaccctgagtttggtagtggtgttaagttca
cgtccctttactttcaattcacaaagggtgagttgattactggcacgcctaaaccacttgaaggtgttacggacgtttct
tttatgactctggatgtgtgtaccaagtatactatctatggctttaaaggtgagggtatcattacccttacaaattctag
ctttttggcaggtttttattatacatctgattctggacagttgttagcttttaagaatgtcactagtggtgctgtttatt
ctgttacgccatgttctttttcagagcaggctgcatatgttgatgatgatatagtgggtgttatttctagtttgtctaga
tccacttttaacagtactagggagttgcctggtttcttctaccattctaatgatggctctaattgtacagagcctgtgtt
ggtgtatagtaacataggtgtttgtaaatctggcagtattggctacgtcccatctcagtctggccaagtcaagattgcac
ccacggttaatgggaatattagtattcccaccaactttagtatgagtatt

>KP765609/FL2013/2013/China-Variant strain with reduced virulence (field)
atgaagtctttaacctacttctggttgttcttaccagtactttcaacacttagcctaccacaagatgtcaccaggtgctc
agctaacactaattttaggcggttcttttcaaaatttaatgttcaggcgcctgcagttgttgtactgggcggttatctac
ctattggtgaaaaccagggtgtcaattcaacttggtactgtgctggccaacatccaactgctagtggcgttcatggtatc
tttcttagccatattagaggtggtcatggctttgagattggcatttcgcaagagccttttgaccctagtggttaccagct
ttatttacataaggctactaacggtaacactaatgttactgcgcgactgcgcatttgccagtttcccagcattaaaacat
tgggccccactgctaataatgatgttacaacaggtcgtaactgcctatttaacaaagccatcccagctcatatgagtgaa
catagtgttgtcggcataacatgggataatgatcgtgtcactgtcttttctgacaagatctattatttttattttaaaaa
tgattggtcccgtgttgcgacaaagtgttacaacagtggaggttgtgctatgcaatatgtttacgaacccacttactaca
ttcttaatgttactagtgctggtgaggatggtatttcttatcaaccctgtacagctaattgcattggttatgctgccaat
gtatttgctactgagcccaatggccacataccagaaggttttagttttaataattggtttcttttgtccaatgattccac
tttggtgcatggtaaggtggtttccaaccaaccattgttggtcaattgtcttttggccattcctaagatttatggactag
gccaatttttctcctttaatcaaacgatcgatggtgtttgtaatggagctgctgtgcagcgtgcaccagaggctctgagg
tttaatattaatgacacctctgtcattcttgctgaaggctcaattgtacttcatactgctttaggaacaaatttttcttt
tgtttgcagtaattcctcagaacctcacttagccacctttgccatacctctgggttctatccaagtaccctattattgtt
ttcttaaagtggatacttacaactccactgtttataaattcttggctgttttacctcctaccgtcagggaaattgtcatc
accaagtatggtgatgtttatgtcaatgggtttggctacttgcatctcggtttgttggatgctgtcacaattaatttcac
tggtcatggcactgacgatgacgtttctggtttttggaccatagcatcgactaattttgttgatgcacttatcgaagttc
aaggaactgccattcagcgtattctttattgtgatgatcctgttagccaactcaagtgttctcaggttgcttttgacctt
gacgatggtttttaccgtatttcctctacaaaccttctgagtcatgaacagccaacttcttttgttactttgccatcatt
taatgatcattcttttgttaatattactgtctctgctgcttttggtggtcatagtggtgccaaccttattgcatctgaca
ctactatcaatgggtttagttctttctgtgttgacactagacaatttaccatttcactgttttataacgttacaaacagt
tatggttacgtgtctaaatcacaggacagtaattgcccttttaccttgcaatctgttaatgattacctgtcttttagcaa
attttgtgtttctaccagccttttggctagtgcctgtaccatagatctttttggttaccctgagtttggtagtggtgtta
agttcacgtccctttactttcaattcacaaagggtgagttgattactggcacgcctaaaccacttgaaggtgttacggac
gtttcttttatgactctggatgtgtgtaccaagtatactatctatggctttaaaggtgagggtatcattacccttacaaa
ttctagctttttggcaggtgtttattatacatctgattctggacagttgttagcttttaagaatgtcactagtggtgctg
tttattctgttacgccatgttctttttcagagcaggctgcatatgttgatgatgatatagtgggtgttatttctagtttg
tctagctccacttttaacagtactagggagttgcctggtttcttctaccattctaatgatggctctaattgtacagagcc
tgtgttggtgtatagtaacataggtgtttgtaaatctggcagtattggctatgtccgatctcagtctggccaagtcaaga
ttgcacccacggttactgggaatattagtattcccaccaactttagtatgagtatt

>KJ020932/CHYJ130330/2013/China-highly virulent strain
atgaagtctttaacctacttctggttgttcttaccagtactttcaacacttagcctaccacaagatgtcaccaggtgctc
agctaacactaattttaggcggttcttttcaaaatttaatgttcaggcgcctgcagttgttgtactgggcggttatctac
ctattggtgaaaaccagggtgtcaattcaacttggtactgtgctggccaacatccaactgctagtggcgttcatggtatc
tttgttagccatattagaggtggtcatggctttgagattggcatttcgcaagagccttttgaccctagtggttaccagct
ttatttacataaggctactaacggtaacactaatgctactgcgcgactgcgcatttgccagtttcctagcattaaaacat
tgggccccactgctaataatgatgctacaacaggtcgtaattgcctatttaacaaagccatcccagctcatatgagtgaa
catagtgttgtcggcataacatgggataatgatcgtgtcactgtcttttctgacaagatctattatttttattttaaaaa
tgattggtcccgtgttgcgacaaagtgttacaacagtggaggttgtgctatgcaatatgtttacgaacccacctattaca
tgcttaatgttactagtgctggtgaggatggtatttcttatcaaccctgtacagctaattgcattggttatgctgccaat
gtatttgctactgagcccaatggccacataccagaaggttttagttttaataattggtttcttttgtccaatgattccac
tttgttgcatggtaaggtggtttccaaccaacctttgttggtcaattgtcttttggccattcctaagatttatggattag
gccaatttttctcattcaatcaaacgatggatggcgtttgtaatggagctgctgcgcagcgtgcaccagaggctctgagg
tttaatattaatgacacctctgtcattcttgctgaaggctcaattgtacttcatactgctttaggaacaaatctttcttt
tgttttcagtaattccacaaatcctcatttagccaccttcgccatacctctgggtgctacccaagtaccctattattgtt
ttcttaaagtggatacttacaactccactgtttataaattcttggctgttttacctcctaccgtcagggaaattgtcatc
accaagtatggtgatgtttatgtcaatgggtttggctatttgcatctcggcttgttggacgctgtcacaattaatttcac
tggtcatggcactgacgatgacgtttcaggtttctggactatagcatcgactaactttgttgatgcacttatcgaagttc
aaggaactgccattcagcgtattctttattgtgatgatcctgttagccaactcaagtgttctcaggttgcttttgacctt
gacgatggtttctacactatttcttctagaaaccttctgagtcatgaacagccaatttcttttgttactttgccatcatt
taatgatcattcttttgttaatattactgtctctgctgcttttggtggtcaaagtggtgccaaccttattgcatctgaca
ctattattaatgggtttagttctttctgtgttgacactagacaatttaccatttcactgttttataatgttacaaacagt
tatggttatgtgtctaaatcacaggacagtaattgccctttcaccttgcaatctgttaatgattacctgtcttttagcaa
attttgtgtttctaccagccttttggctagtgcctgtaccatagatctttttggttaccctgagtttggtagtggtgtta
agttcacgtccctttactttcaattcacaaagggtgagttgattactggcacgcctaaaccacttgaaggtgttacggac
gtttcttttatgactctggatgtgtgtaccaagtatactatctatggctttaaaggtgagggtatcattacccttacaaa
ttctagctttttggcaggtgtttattatacatctgattctggacagttgttagcttttaagaatgtcactagtggtgctg
tttattctgttacgccatgttctttttcagagcaggctgcatatgttgatgatgatatagtgggtgttatttctagtttg
tctaactccacttttaacagtactagggagttgcctggtttcttctaccattctaatgatggctctaattgtacagagcc
tgtgttggtgtatagtaacataggtgtttgtaaatctggcagtattggctatgttccatctcagtctggccaagtcaaga
ttgcacccacggttactgggaatattactattcccaccaactttagtatgagtatt

>KC196276/(CH/ZMDZY/11)/2011/China-Variant strain
atgaagtctttaacctacttctggttgttcttaccagtactttcaacacttagcctaccacaagatgtcaccaggtgctc
agctaacactaattttaggcggttcttttcaaaatttaatgttcaggcgcctgcagttgttgtactgggcggttatctac
ctattggtgaaaaccagggtgtcaattcaacttggtactgtgctggccgacatccaactgctagtggcgttcatggtatc
tttgttagccatattagaggcggtcatggctttgagattggcatttcgcgagagccttttgaccctagtggttaccagct
ttatttacataaggctactaacggtaacactaatgctactgcgcgactgcgcatttgccagtttcctagcattaaaacat
tgggccccactgctaataatgatgttacaacaggtcgtaattgcctatttaacaaagccatcccagctcatatgaatgaa
catagtgttgtcggcataacatgggataatgatcgtgtcactgtcttttctgacaagatctattatttttattttaaaaa
tgattggtcccgtgttgcgacaaagtgttacaacagtggaggttgtgctatgcaatatgtttacgaacccacctattaca
tgcttaatgttactagtgctggtgaggatggtatttcttatcaaccctgtacagctaattgcattggttatgctgccaat
gtatttgctactgagcccaatggccacataccagaaggttttagttttaataattggtttcttttgtccaatgattccac
tttggtgcatggtaaggtggtttccaaccaaccattgttggtcaattgtcttttggccatccctaagatttatggactag
gccaatttttctcctttaatcaaacgatcgatggtgtttgtaatggagctgctgtgcagcgtgcaccagaggctctgagg
tttaatattaatgacacctctgtcattcttgccgaaggctcaattgtacttcatactgctttaggaacaaatttttcttt
tgtttgcagtaattcctcagatcctcatttagctaccttcgccatacctctgggtgctacccaagtaccctattattgtt
ttcttaaagtggatacttacaactccactgtttataaattcttggctgttttacctcctaccgtcagggaaattgtcatc
accaagtatggtgatgtttatgtcaatgggtttggatacttgcatctcggtttgttggatgctgtcacaattaatttcac
tggtcatggcactgacgatgatgtttctggtttttggaccatagcatcgactaattttgttgatgcactcatcgaagttc
aaggaactgccattcagcgtattctttattgtgatgatcctgttagccaactcaagtgttctcaggttgcttttgacctt
gacgatggtttttaccctatttcttctagaaaccttctgagtcatggacagccaatttcttttgttactctgccatcatt
taatgatcattcttttgttaacattactgtctctgcttcctttggtggtcgtagtggtgccaaccttactgcatctgaca
ctactatcaatgggtttagttctttctgtgttgacactagacaatttaccatttcactgttttataacgttacaaacagt
tatggttatgtgtctaaatcacaggacagtaattgccctttcaccttgcaatctgttaatgattacctgtcttttagcaa
cttttgtgtttccaccagccttttggctagtgcctgtaccatagatctttttggttaccctgagtttggtagtggtgtta
agtttacgtccctttactttcaattcacaaagggtgagttgattactggcacgcctaaaccacttgaaggtgtcacggac
gtttcttttatgactctggatgtgtgtaccgagtatactatctatggctttaaaggtgagggtatcattacccttacaaa
ttctagctttttggcaggtgtttattacacatctgattctggacagttgttagcctttaagaatgtcactagtggtgctg
tttattctgttacgccatgttctttttcagagcaggctgcatatgttgatgatgatatagtgggtgttatttctagtttg
tctagctccacttttaacagtactagggagttgcctggtttcttctaccattctaatgatggctctaattgtacagagcc
tgtgttggtgtatagtaacataggtgtttgtaaatctggcagtattggctacgtcccatctcagtctggccaagtcaaga
ttgcacccacggttactgggaatattagtattcccaccaactttagtatgagtatt

>KR011756/(FR/001/2014)/2014/France
atgaagtctttaaattacttctggttgttcttaccagtactttcaacactcagcctaccacaagatgtcactaggtgcca
gtccactattaacttcaggcggttcttttcaaaatttaatgtgcaggcacctgctgtcgttgtgttgggtggttatctac
ctagtatgaactcctctagctggtactgtggcacaggtcttgaaactgctagtggcgtgcatggtattttcctcagttac
atcgatgctggtcagggctttgagattggcatttcacaggagccgtttgatcctagtggttaccagctttatttacataa
ggccactaatggtaaccataatgctattgcacgactgcgcatttgccagtttccaaataataaaacattgggccctactg
ttaatgatgttacaacaggtcgtaactgcctattcaacaaagccattccagcttatatgcaggatgaaaaaaacatcgtt
gtcggcataacatgggacaatgatcgtgtcactgtttttgctgacaagatctatcatttttatctcaaaaatgattggtc
ccgtgttgcgacaagatgttacaataaaagaagttgtgctatgcaatatgtttatacacctacctactacatgcttaatg
ttactagtgcaggtgaggatggcatttattatgaaccatgtacagccaattgcagtggttacgctgtcaatgtgtttgcc
actgattctaatggccacataccagaaggttttagttttaataattggtttcttttgtccaatgattccactttgttgca
tggtaaggtggtttccaaccaacctttgttggtcaattgtcttttggccattcctaagatttatggactaggccaatttt
tctcattcaatcaaacgatggatggcgtttgtaatggagctgctgcgcagcgtgcaccagaggctctgaggtttaatatt
aatgacacctctgtcattcttgctgaaggctcaattgtacttcacactgctttaggaacaaatctttcttttgtttgcag
taattcttcagatcctcatttagctacctttaccatacctctgggtgctacccaagtaccctattattgttttcttaaag
tggatacttacaactccactgtttataaatttttggctgttttacctcctaccgtcagggaaattgtcatcaccaagtat
ggtgatgtttatgtcaatgggtttggatacttgcatctcggtttgttggatgctgtcacaattaatttcactggtcatgg
cactgacgatgatgtttctggtttttggaccatagcatcgactaattttgttgatgcactcatcgaagttcaaggaactg
ccattcagcgtattctttattgtgatgatcctgttagccaactcaagtgttctcaggttgcttttgaccttgacgatggt
ttttaccctatttcttctagaaaccttctgagtcatgaacagccaatttcttttgttactctgccatcatttaatgatca
ttcttttgttaacattactgtctctgcttcctttggtggtcatagtggtgccaaccttattgcatctgacactactatca
atgggtttagttctttctgtgttgacactagacaatttaccatttcactgttttataacgttacaaacagttatggttat
gtgtctaaatcacaggacagtaattgccctttcaccttgcaatctgttaatgattacctgtcttttagcaaattttgtgt
ttcaaccagccttttggctagtgcctgtaccatagatctttttggttaccctgagtttggtagtggtgttaagtttacgt
ccctttactttcaattcacaaagggtgagttgattactggcacgcctaaaccacttgaaggtgtcacggacgtttctttt
atgactctggatgtgtgtaccaagtatactatctatggctttaaaggtgagggtatcattacccttacaaattctagctt
tttggcaggtgtttattacacatctgattctggacagttgttagcctttaagaatgtcactagtggtgctgtttattctg
ttacgccatgttctttttcagagcaggctgcatatgttgatgatgatatagtgggtgttatttctagtttgtctagctcc
acttttaacagtactagggagttgcctggtttcttctaccattctaatgatggctctaattgtacagagcctgtgttggt
gtatagtaacataggtgtttgtaaatctggcagtattggctacgtcccatctcagtctggccaagtcaagattgcaccca
cggttactgggaatatcagtattcccaccaactttagtatgagtatt

>KR011122/(NL/GD002/2014)/2014/Netherlands
atgaagtctttaaattacttctggttgttcttaccagtactttcaacactcagcctaccacaagatgtcactaggtgcca
gtccactattaacttcaggcggttcttttcaaaatttaatgtgcaggcacctgctgtcgttgtgttgggtggttatctac
ctagtatgaactcctctagctggtactgtggcacaggtcttgaaactgctagtggcgtgcatggtattttcctcagttac
atcgatgctggtcagggctttgagattggcatttcacaggagccgtttgatcctagtggttaccagctttatttacataa
ggccactaatggtaaccataatgctattgcacgactgcgcatttgccagtttccaaataataaaacattgggccctactg
ttaatgatgttacaacaggtcgtaactgcctattcaacaaagccattccagcttatatgcaggatggaaaaaacatcgtt
gtcggcataacatgggacaatgatcgtgtcactgtttttgctgacaagatctatcatttttatctcaaaaatgattggtc
ccgtgttgcgacaagatgttacaataaaagaagttgtgctatgcaatatgtttatacacctacctactacatgcttaatg
ttactagtgcaggtgaggatggcatttattatgaaccatgtacagctaattgcagtggttacgctgtcaatgtgtttgcc
actgattctaatggccacataccagaaggttttagttttaataattggtttcttttgtccaatgattccactttgttgca
tggtaaggtggtttccaaccaacctttgttggtcaattgtcttttggccattcctaagatttatggactaggccaatttt
tctcattcaatcaaacgatggatggcgtttgtaatggagctgctgcgcagcgtgcaccagaggctctgaggtttaatatt
aatgacacctctgtcattcttgctgaaggctcaattgtacttcacactgctttaggaacaaatctttcttttgtttgcag
taattcttcagatcctcatttagctaccttcaccatacctctgggtgctacccaagtaccctattattgttttcttaaag
tggatacttacaactccactgtttataaatttttggctgttttacctcctaccgtcagggaaattgtcatcaccaagtat
ggtgatgtttatgtcaatgggtttggatacttgcatctcggtttgttggatgctgtcacaattaatttcactggtcatgg
cactgacgatgatgtttctggtttttggaccatagcatcgactaattttgttgatgcactcatcgaagttcaaggaactg
ccattcagcgtattctttattgtgatgatcctgttagccaactcaagtgttctcaggttgcttttgaccttgacgatggt
ttttaccctatttcttctagaaaccttctgagtcatgaacagccaatttcttttgttactctgccatcatttaatgatca
ttcttttgttaacattactgtctctgcttcctttggtggtcatagtggtgccaaccttattgcatctgacactactatca
atgggtttagttctttctgtgttgacactagacaatttaccatttcactgttttataacgttacaaacagttatggttat
gtgtctaaatcacaggacagtaattgccctttcaccttgcaatctgttaatgattacctgtcttttagcaaattttgtgt
ttcaaccagccttttggctagtgcctgtaccatagatctttttggttaccctgagtttggtagtggtgttaagtttacgt
ccctttactttcaattcacaaagggtgagttgattactggcacgcctaaaccacttgaaggtgtcacggacgtttctttt
atgactctggatgtgtgtaccaagtatactatctatggctttaaaggtgagggtatcattacccttacaaattctagctt
tttggcaggtgtttattacacatctgattctggacagttgttagcctttaagaatgtcactagtggtgctgtttattctg
ttacgccatgttctttttcagagcaggctgcatatgttgatgatgatatagtgggtgttatttctagtttgtctagctcc
acttttaacagtactagggagttgcctggtttcttctaccattctaatgatggctctaattgtacagagcctgtgttggt
gtatagtaacataggtgtttgtaaatctggcagtattggctacgtcccatctcagtctggccaagtcaagattgcaccca
cggttactgggaatatcagtattcccaccaactttagtatgagtatt

>KT206204/25-10_2015_AUT/2015/Austria
atgaagtctttaaattacttctggttgttcttaccagtactttcaacactcagcctaccacaagatgtcactaggtgcca
gtccactattaacttcaggcggttcttttcaaaatttaatgtgcaggcacctgctgtcgttgtgttgggtggttatctac
ctagtatgaactcctctagctggtactgtggcacaggtcttgaaactgctagtggcgtgcatggtattttcctcagttac
atcgattctggtcagggctttgagattggcatttcacaggagccgtttgatcctagtggttaccagctttatttacataa
ggccactaatggtaaccataatgctattgcacgactgcgcatttgccagtttccaaataataaaacattgggccctactg
ttaatgatgttacaacaggtcgtaactgcctattcaacaaagccattccagcttatatgcaggatggaaaaaacatcgtt
gtcggcataacatgggacaatgatcgtgtcactgtttttgctgacaagatctatcatttttatctcaaaaatgattggtc
ccgtgttgcgacaagatgttacaataaaagaagttgtgctatgcaatatgtttatacacctacctactacatgcttaatg
ttactagtgcaggtgaggatggcatttattatgaaccatgtacagctaattgcagtggttacgctgtcaatgtgtttgcc
actgattctaatggccacataccagaaggttttagttttaataattggtttcttttgtccaatgattccactttgttgca
tggtaaggtggtttccaaccaacctttgttggtcaattgtcttttggccattcctaagatttatggactaggccaatttt
tctcattcaatcaaacgatggatggcgtttgtaatggagctgctgcgcagcgtgcaccagaggctctgaggtttaatatt
aatgacacctctgtcattcttgctgaaggctcaattgtacttcacactgctttaggaacaaatctttcttttgtttgcag
taattcttcagatcctcatttagctaccttcaccatacctctgggtgctacccaagtaccctattattgttttcttaaag
tggatacttataactccactgtttataaatttttggctgttttacctcctaccgttagggaaattgtcatcaccaagtat
ggtgatgtttatgtcaatgggtttggatacttgcatctcggtttgttggatgctgtcacaattaatttcactggtcatgg
cactgacgatgatgtttctggtttttggaccatagcatcgactaattttgttgatgcactcatcgaagttcaaggaactg
ccattcagcgtattctttattgtgatgatcctgttagccaactcaagtgttctcaggttgcttttgaccttgacgatggt
ttttaccctatttcttctagaaaccttctgagtcatgaacagccaatttcttttgttactctgccatcatttaatgatca
ttcttttgttaacattactgtctctgcttcctttggtggtcatagtggtgccaaccttattgcatctgacactactatca
atgggtttagttctttctgtgttgacactagacaatttaccatttcactgttttataacgttacaaacagttatggttat
gtgtctaaatcacaggacagtaattgccctttcaccttgcaatctgttaatgattacctgtcttttagcaaattttgtgt
ttccaccagccttttggctagtgcctgtaccatagatctttttggttaccctgagtttggtagtggtgttaagtttacgt
ccctttactttcaattcacaaagggtgagttgattactggcacgcctaaaccacttgaaggtgtcacggacgtttctttt
atgactctggatgtgtgtaccaagtatactatctatggctttaaaggtgagggtatcattacccttacaaattctagctt
tttggcaggtgtttattacacatctgattctggacagttgttagcctttaagaatgtcactagtggtgctgtttattctg
ttacgccatgttctttttcagagcaggctgcatatgttgatgatgatatagtgggtgttatttctagtttgtctagctcc
acttttaacagtactagggagttgcctggtttcttctaccattctaatgatggctctaattgtacagagcctgtgttggt
gtatagtaacataggtgtttgtaaatctggcagtattggctacgtcccatctcagtctggccaagtcaagattgcaccca
cggttactgggaatatcagtattcccaccaactttagtatgagtatt


>KR003452/(15V010/BEL/2015)/2015/Belgium
atgaagtctttaaattacttctggttgttcttaccagtactttcaacactcagcctaccacaagatgtcactaggtgcca
gtccactattaacttcaggcggttcttttcaaaatttaatgtgcaggcacctgctgtcgttgtgttgggtggttatctac
ctagtatgaactcctctagctggtactgtggcacaggtcttgaaactgctagtggcgtgcatggtattttcctcagttac
atcgattctggtcagggctttgagattggcatttcacaggagccgtttgatcctagtggttaccagctttatttacataa
ggccactaatggtaaccataatgctattgcacgactgcgcatatgccagtttccaaataataaaacattgggccctactg
ttaatgatgttacaacaggccgtaactgcctattcaacaaagccattccagcttatatgcaggatggaaaaaacatcgtt
gtcggcataacatgggacaatgatcgtgtcactgtttttgctgacaagatctatcatttttatctcaaaaatgattggtc
ccgtgttgcgacaaggtgttacaataaaagaagttgtgctatgcaatatgtttatacacctacctactacatgcttaatg
ttactagtgcaggtgaggatggcatttattatgaaccatgtacagctaattgcagtggttacgctgccaatgtgtttgcc
actgattctaatggccacataccagaaggttttagttttaataattggtttcttttgtccaatgattccactttgttgca
tggtaaggtggtttccaaccaacctttgttggtcaattgtcttttggccattcctaagatttatggactaggccaatttt
tctcattcaatcaaacgatggatggcgtttgtaatggagctgctgcgcagcgtgcaccagaggctctgaggtttaatatt
aatgacacctctgtcattcttgctgaaggctcaattgtacttcacactgctttrggaacaaatctttcttttgtttgcag
taattcttcagatcctcatttagctaccttcaccatacctctgggtgctacccaagtaccctattattgttttcttaaag
tggatacttacaactccactgtttataaatttttggctgttttacctcctaccgtcagggaaattgtcatcaccaagtat
ggtgatgtttatgtcaatgggtttggatacttgcatctcggtttgttggatgctgtcacaattaatttcactggtcatgg
cactgacgatgrtgtttctggtttttggaccatagcatcgactaattttgttgatgcactcatcgaagttcaaggaactg
ccattcagcgtattctttattgtgatgatcctgttagccaactcaagtgttctcaggttgtttttgaccttgacaatggt
ttttaccctatttcttctagaaaccttctgagtcatgaacagccaatttcttttgttactctgccatcatttaatgatca
ttcttttgttaacattactgtctctgcttcctttggtggtcatagtggtgccaaccttattgcatctgacactactatca
atgggtttagttctttctgtgttgacactagacaatttaccatttcactgttttataacgttacaaacagttatggttat
gtgtctaaatcacaggacagtaattgccctttcaccttgcaatctgttaatgattacctgtcttttagcaaattttgtgt
ttccaccaaccttttggctagtggctgtaccatagatctttttggttaccctgagtttggtagtggtgttaagtttacgt
ccctttactttcaattcacaaagggtgagttgattactggcacgcctaaaccacttgaaggtgtcacggacgtttctttt
atgactctggatgtgtgtaccaagtatactatctatggctttaaaggtgagggtatcattacccttacaaattctagctt
tttggcaggtgtttattacacatctgattctggacagttgttagcctttaagaatgtcactagtggtgctgtttattctg
ttacgccatgttctttttcagagcaggctgcatatgttgatgatgatatagtgggtgttatttctagtttgtctagctcc
acttttaacagtaccagggagttgcctggtttcttctaccattctaatgatggctctaattgtacagagcctgtgttggt
gtatagtaacataggtgtttgtaaatctggcagtattggctacgtcccatctcagtctggccaagtcaagattgcaccca
cggttactgggaatatcagtattcccaccaactttagtatgagtatt

>LM645057/(GER/L00721/2014)/2014/Germany
atgaagtctttaaattacttctggttgttcttaccagtactttcaacactcagcctaccacaagatgtcactaggtgcca
gtccactattaacttcaggcggttcttttcaaaatttaatgtgcaggcacctgctgtcgttgtgttgggtggttatctac
ctagtatgaactcctctagctggtactgtggcacaggtcttgaaactgctagtggcgtgcatggtattttcctcagttac
atcgattctggtcagggctttgagattggcatttcacaggagccgtttgatcctagtggttaccagctttatttacataa
ggccactaatggtaaccataatgctattgcacgactgcgcatttgccagtttccaaataataatacattgggccctactg
ttaatgatgttacaacaggtcgtaactgcctattcaacaaagccattccagcttatatgcaggatggaaaaaacatcgtt
gtcggcataacatgggacaatgatcgtgtcactgtttttgctgacaagatctatcatttttatctcaaaaatgattggtc
ccgtgttgcgacaagatgttacaataaaagaagttgtgctatgcaatatgtttatacacctacctactacatgcttaatg
ttactagtgcaggtgaggatggcatttattatgaaccatgtacagctaattgcagtggttacgctgccaatgtgtttgcc
actgattctaatggccacataccagaaggttttagttttaataattggtttcttttgtccaatgattccactttgttgca
tggtaaggtggtttccaaccaacctttgttggtcaattgtcttttggccattcctaagatttatggactaggccaatttt
tctcattcaatcaaacgatggatggcgtttgtaatggagctgctgcgcagcgtgcaccagaggctctgaggtttaatatt
aatgacacctctgtcattcttgctgaaggctcaattgtacttcacactgctttaggaacaaatctttcttttgtttgcag
taattcttcagatcctcatttagctaccttcaccatacctctgggtgctacccaagtaccctattattgttttcttaaag
tggatacttacaactccactgtttataaatttttggctgttttacctcctaccgtcagggaaattgtcatcaccaagtat
ggtgatgtttatgtcaatgggtttggatacttgcatctcggtttgttggatgctgtcacaattaatttcactggtcatgg
cactgacgatgatgtttctggtttttggaccatagcatcgactaattttgttgatgcactcatcgaagttcaaggaactg
ccattcagcgtattctttattgtgatgatcctgttagccaactcaagtgttctcaggttgcttttgaccttgacgatggt
ttttaccctatttcttctagaaaccttctgagtcatgaacagccaatttcttttgttactctgccatcatttaatgatca
ttcttttgttaacattactgtctctgcttcctttggtggtcatagtggtgccaaccttattgcatctgacactactatca
atgggtttagttctttctgtgttgacactagacaatttaccatttcactgttttataacgttacaaacagttatggttat
gtgtctaaatcacaggacagtaattgccctttcaccttgcaatctgttaatgattacctgtcttttagcaaattttgtgt
ttccaccagccttttggctagtgcctgtaccatagatctttttggttaccctgagtttggtagtggtgttaagtttacgt
ccctttactttcaattcacaaagggtgagttgattactggcacgcctaaaccacttgaaggtgtcacggacgtttctttt
atgactctggatgtgtgtaccaagtatactatctatggctttaaaggtgagggtatcattacccttacaaattctagctt
tttggcaggtgtttattacacatctgattctggacagttgttagcctttaagaatgtcactagtggtgctgtttattctg
ttacgccatgttctttttcagagcaggctgcatatgttgatgatgatatagtgggtgttatttctagtttgtctagctcc
acttttaacagtactagggagttgcctggtttcttctaccattctaatgacggctctaattgtacagagcctgtgttggt
gtatagtaacataggtgtttgtaaatctggcagtattggctacgtcccatctcagtctggccaagtcaagattgcaccca
cggttactgggaatattagtattcccaccaactttagtatgagtatt

>KR061459/(Italy/213306/2009)/2009/Italy-Recombinant strain (TGEV/PEDV)
atgaagtttttaatccactgctggttgttcctaccgctattgtcagccctcagcctaacacaagatgtcactaggtgtgg
ggtaaacactaattttagacggttcttttcaaaattcaatgtccaggcacctgccaccgtcatattgggtggttatctac
ctagtatgaactcttctagctggtactgtggccaaggcattgaaactgctagtggcgtccacggtatctttcttagctac
attgattctggccagggctttgaaattggcattgcgcaagagccgtttgaccctagtggttaccagctttatctatataa
ggataatggtaacactggtgctactgcacgactgcgtatttgccagtttccccacaataaaacattgggccccagtgttg
gtgacgttacaacaggtcgtaactgcctagtcaacaaagccattccagctcacctgcaggataacaaaaacattgttgtc
ggcttaacatgggataatgatcgtgtcactgtttttgctgacaagatctatcatttttatcttaaaaatgaatggtctcg
tgttgcgacaagatgttataataagcgaagttgtgctatgcaatatgtttacacacccatttactacatgcttaatgtta
ctagttcaggtgaggatggtatttactacgaaccctgcatatccaattgcattggttacgctgctaatgtatttgccact
gagtccaatggtcatataccagatagttttagttttaacaactggtttcttttgtccaatgactccactttgttgcatgg
taaagtggtttctaatcaacctttgttggtcaattgcctctgggccattcctaagatttatggattaggccaatttttct
cattcaatcaaacgctgggtggctcttgtaatggagctgctgctgagcgtgccccagaggctttgaggtttaacattaat
gacacctctgtcattcttgctgacggttcaattgtacttcatactgctttaggaacaaatttttcttttgtttgcagtaa
ttcctcaaacccacatacagccactttcactttacctttgggtgctactaaagtaccctactattgctttcttaaagtgg
acacttacaactccactgtctataaattcttggctgttttacctcctactgtcagggaaattgtcatcaccaagtacggt
gatgtttatgttaatgggtttggctatttgcatataggtttgctggatgctgtcacaattaatttcactggccatggcac
tgacggcgacgtctcaggtttctggaccatagcatcgactaattttgttgatgcactcgtcgaggttcaaggagctgcca
ttcagcgtattctttattgtgatgatcctgttagccaactcaagtgttctcaggtttcttttgatcttgataatggtttt
taccctatctcttctagaaaccttctgagtcatgaacagccaatttcttttgttactttgccctcatttaatgatcattc
ttttgttaatattactgtctctgcagcttttggtggtcatagtggtgccaatcttgttgcatctgacactactatcaatg
ggtttagttctttctgtgttgaaactagacaatttaccatcacactgttttataatgttacaaacagctatggttacgtg
tctaaatcacagactagcaattgccctttcaccttgcaatctgttaatgattacctgtcttttaacaaattttgtatttc
aaccagccttttggctggtgcttgtaccatagatatttttggttaccctgattttggtagtggtgttaagttgacgtccc
tttattttcaattcacaaaaggtgagttgattaccggcacgcctaaaccacttgtaggtgtcacggacgtttcttttatg
actctggatgtttgtaccaagtatactatctatggcttcaaaggtgagggtattattacccttacaaattctagcttttt
agcaggtgtttattatacatctgattctggacagttattagcttttaagaatgttaccagtggtgctgtttattctgtca
caccatgctctttttcagagcaggctgcatatgttaatgatgatatagtgggtgttatttctagtttgtctaactccact
tttaataatactagggagttgcctggtttcttctaccattctaatgatggctctaattgtacagagcctgtgttggtgta
cagtaacataggtgtttgtacatctggcagtattggctatgttccatatcagcatggccaagtcaagattgcacctaccg
ttactgggaatattagtattcccaccaactttagtatgagtatt


>AB548624/MK/2010/Japan
atgaagtctttaatttacttctggttgttcttaccagtactttcaacacttagcataccacaggatgtcactaggtgcca
gactactactaactttaggcggttcttttcaaaatttaatgttcaggcacctgccgtcgtcattttgggtggttatctac
ccagtatgaactcttctagctggcactgtggcacaggcattgaaactgatagtggcgttcatggtatttttctcagttac
gtcgattctggtcagggctttgagattggcatttcgcaagagccgtttgatcctagtggttaccagctttatttacataa
ggctactaatggtaacactaatgctattgcacgattgcgcatttgccagtttccagataataaaacattgggccctactg
ctaatgatgttacaacaggtcgtaactgcctattcaacaaggccattccagctcatatgcaggataatagacatattgtt
gtcggcataacatgggataatgatcgtgtcactgtttttgctgacaagatctatcatttttatattaaaaatgattggtc
ccgtgttgcgacaagatgttacaataaaagaagttgtgccatgcaatatgtttatacacctacctactacatgcttaatg
ttactagtgcaggtgaggatggcatttactatgaaccttgcacagttgattgcagtggttacgctgccaatgtatttgcc
actgaatccaatggccatataccagaaggttttagttttaataattggtttcttttgtccaatgactccactttgttgca
tggtaaagtggtttcaaaccaacctttgttggtcaactgcctttgggccattcctaagatttatggactaggccaatttt
tctcattcaatcaaacgatggatggcgtttgtaacggagcttctgcgcagcgtgccccagaggctctgaggtttaatatt
aatgacacttctgtcattcttgctgaaggctcaattgtacttcatactgctttaggaacaaatctttcttttgtttgcag
taactcctcaaatcctcacaaagccatctttaccatacctttgggtgttactgaagtaccctactattgttttcttaaag
tggatacttacaactccactgtttataaatttttggctgttttacctcctactgtcaaggaaattgtcatcaccaagtac
ggtgatgtttatgtcaatgggtttggctatttacatctcggtttgttggatgctgtcacaattaatttcactggtcatgg
cactgacgatgacgtttcaggtttctggaccgtagcatcgactaattttgttgatgcactcatcgaggttaaaggaactg
ccattcagcgtattctttattgtgatgaccctgttagccaacttaagtgttctcaggtttcttttgaccttgatgatggt
ttttatcctatttcttctagaaaccttctgagtcatgaacagccaatttcttttgttactttgccatcattcactgatca
ttcttttgttaatattactgtctccgcggcttttggtggtcatagtggtgccaacctcattgcatctgacactactatca
atgggtttagttctttctgtgttgatactagacaatttaccattacactgttttataacgttacaaacagttatggttat
gtgtctaaatcacaggatagtaattgccctttcaccttacaatctgttaatgattacctgtcttttagcaaattttgtgt
ttcaaccagccttttggctggtgcttgcaccatagatctttttggttatcctgagttcggtagtggtgttaagcttacgt
ccctttattttcaattcacaaagggtgagttgattactggtacgcctaaaccacttgaaggtgtcacggatgtttctttt
atgactctggatgtgtgtaccaagtatactatctatggctttaaaggtgagggtattattacccttacaaattctagctt
tttggcaggtgtttattatacatctgattctggacagttgttagcctttaagaatgtcactagtggtgctgtttattctg
tcacgccatgttctttctcagagcaggctgcatacgttgatgatgatatagtgggtgttatttctagtttgtctaactcc
acttttaacaataccagggagttgcctggtttcttctaccattctaatgacggctctaattgtacagagcctgtgttggt
gtacagtaacataggtgtctgtaaatctggcagtattggctatgtcccaattcaggatggccaagtcaagattgcaccca
cggttactgggaatattagtattcccaccaactttagtatgagtatt

>LC053343/ZK-O/2014/Japan-Japanese S-INDEL strain
atgaagtctttaaattacttctggttgttcttaccagtactttcaacactcagcctaccacaagatgtcactaggtgcca
gtccactattaacttcaggcggttcttttcaaaatttaatgtgcaggcacctgctgtcgttgtgttgggtggttatctac
ctagtatgaactcctctagctggtactgtggcacaggtcttgaaactgctagtggcgtgcatggtattttcctcagttac
atcgatgctggtcagggctttgagattggcatttcacaggagccgtttgatcctagtggttaccagctttatttacataa
ggccactaatggtaaccataatgctattgcacgactgcgcatttgccagtttccagataataaaacattgggccctactg
ttaatgatgttacaacaggtcgtaactgcctattcaacaaagccattccagcttatatgcaggatggaaaaaatatcgtt
gtcggcataacatgggacaatgatcgtgtcactgtttttgctgacaagatctatcatttttatcttaaaaatgattggtc
ccgtgttgcgacaagatgttacaataaaagaagttgtgctatgcaatatgtttatacacctacctactacatgcttaatg
ttactagtgcaggtgaggatggcatttattatgaaccatgtacagctaattgcagtggttacgctgccaatgtgtttgcc
actgattctaatggccacataccagaaggttttagttttaataattggtttcttttgtccaatgattccactttgttgca
tggtaaggtggtttccaaccaacctttgttggtcaattgtcttttggccattcctaagatttatggactaggccaatttt
tctcattcaatcaaacgatggatggcgtttgtaatggagctgctgcgcagcgtgcaccagaggctctgaggtttaatatt
aatgacacctctgtcattcttgctgaaggctcaattgtacttcatactgctttaggaacaaatctttcttttgtttgcag
taattcttcagatcctcatctagctaccttcgcaatacctctgggtgctacccaagtaccttattattgttttcttaaag
tggatacttacaactccactgtttataaatttttggctgttttacctcctaccgtcagggaaattgtcatcaccaagtat
ggtgatgtttatgtcaatgggtttggatacttgcatctcggcttgttggatgctgtcacaattaatttcactggtcatgg
cactgacgatgatgtttctggtttttggaccatagcatcgactaattttgttgatgcactcatcgaagttcaaggaaccg
ccattcagcgtattctttattgtgatgatcctgttagccaactcaagtgttctcaggttgcttttgaccttgacgatggt
ttttaccctatttcttctagaaaccttctgagtcatgaacagccaatttctcttgttactctgccatcatttaatgatca
ttcttttgttaacattactgtatctgcttcctttggtggtcatagtggtgccaaccttattgcatctgacactactatca
atgggtttagttctttctgtgttgacactagacaatttaccatttcactgttttataacgttacaaacagttatggttat
gtgtctaaatcacaggacagtaattgccctttcaccttgcaatctgttaatgattacctgtcttttagcaaattttgtgt
ttccaccagccttttggctagtgcctgtaccatagatctttttggttaccctgagtttggtagtggtgttaagtttacgt
ccctttactttcaattcacaaagggtgagttgattactggcacgcctaaaccacttgaaggtgtcacggacgtttctttt
atgactctggatgtgtgtaccaagtatactatctatggctttaaaggtgagggtatcattacccttacaaattctagctt
tttggcaggtgtttattacacatctgattctggacagttgttagcctttaagaatgtcactagtggtgatgtttattctg
ttacgccatgttctttttcagagcaggctgcatatgttgatgatgatatagtgggtgttatttctagtttgtctagctcc
acttttaacagtactagggagttgcctggtttcttctaccattct

>KF272920/(USA/Colorado/2013)/2013/USA-High pathogenic strain
atgaagtctttaacctacttctggttgttcttaccagtactttcaacacttagcctaccacaagatgtcaccaggtgctc
agctaacactaattttaggcggttcttttcaaaatttaatgttcaggcgcctgcagttgttgtactgggcggttatctac
ctattggtgaaaaccagggtgtcaattcaacttggtactgtgctggccaacatccaactgctagtggcgttcatggtatc
tttgttagccatattagaggtggtcatggctttgagattggcatttcgcaagagccttttgaccctagtggttaccagct
ttatttacataaggctactaacggtaacactaatgctactgcgcgactgcgcatttgccagtttcctagcattaaaacat
tgggccccactgctaataatgatgttacaacaggtcgtaattgcctatttaacaaagccatcccagctcatatgagtgaa
catagtgttgtcggcataacatgggataatgatcgtgtcactgtcttttctgacaagatctattatttttattttaaaaa
tgattggtcccgtgttgcgacaaagtgttacaacagtggaggttgtgctatgcaatatgtttacgaacccacctattaca
tgcttaatgttactagtgctggtgaggatggtatttcttatcaaccctgtacagctaattgcattggttatgctgccaat
gtatttgctactgagcccaatggccacataccagaaggttttagttttaataattggtttcttttgtccaatgattccac
tttggtgcatggtaaggtggtttccaaccaaccattgttggtcaattgtcttttggccattcctaagatttatggactag
gccaatttttctcctttaatcaaacgatcgatggtgtttgtaatggagctgctgtgcagcgtgcaccagaggctctgagg
tttaatattaatgacacctctgtcattcttgctgaaggctcaattgtacttcatactgctttaggaacaaatttttcttt
tgtttgcagtaattcctcaaatcctcacttagccaccttcgccatacctctgggtgctacccaagtaccttattattgtt
ttcttaaagtggatacttacaactccactgtttataaatttttggctgttttacctcctaccgtcagggaaattgtcatc
accaagtatggtgatgtttatgtcaatgggtttggatacttgcatctcggtttgttggatgctgtcacaattaatttcac
tggtcatggcactgacgatgatgtttctggtttttggaccatagcatcgactaattttgttgatgcactcatcgaagttc
aaggaaccgccattcagcgtattctttattgtgatgatcctgttagccaactcaagtgttctcaggttgcttttgacctt
gacgatggtttttaccctatttcttctagaaaccttctgagtcatgaacagccaatttcttttgttactctgccatcatt
taatgatcattcttttgttaacattactgtatctgcttcctttggtggtcatagtggtgccaaccttattgcatctgaca
ctactatcaatgggtttagttctttctgtgttgacactagacaatttaccatttcactgttttataacgttacaaacagt
tatggttatgtgtctaaatcacaggacagtaattgccctttcaccttgcaatctgttaatgattacctgtcttttagcaa
attttgtgtttccaccagccttttggctagtgcctgtaccatagatctttttggttaccctgagtttggtagtggtgtta
agtttacgtccctttactttcaattcacaaagggtgagttgattactggcacgcctaaaccacttgaaggtgtcacggac
gtttcttttatgactctggatgtgtgtaccaagtatactatctatggctttaaaggtgagggtatcattacccttacaaa
ttctagctttttggcaggtgtttattacacatctgattctggacagttgttagcctttaagaatgtcactagtggtgctg
tttattctgttacgccatgttctttttcagagcaggctgcatatgttgatgatgatatagtgggtgttatttctagtttg
tctagctccacttttaacagtactagggagttgcctggtttcttctaccattctaatgatggctctaattgtacagagcc
tgtgttggtgtatagtaacataggtgtttgtaaatctggcagtattggctacgtcccatctcagtctggccaagtcaaga
ttgcacccacggttactgggaatattagtattcccaccaactttagtatgagtatt

>KJ399978/OH851/2014/USA-US S-INDEL strain
atgaagtctttaaattacttctggttgttcttaccagtactttcaacactcagcctaccacaagatgtcactaggtgcca
gtccactattaacttcaggcggttcttttcaaaatttaatgtgcaggcacctgctgtcgttgtgttgggtggttatctac
ctagtatgaactcctctagctggtactgtggcacaggtcttgaaactgctagtggcgtgcatggtattttcctcagttac
atcgatgctggtcagggctttgagattggcatttcacaggagccgtttgatcctagtggttaccagctttatttacataa
ggccactaatggtaaccataatgctattgcacgactgcgcatttgccagtttccagataataaaacattgggccctactg
ttaatgatgttacaacaggtcgtaactgcctattcaacaaagccattccagcttatatgcaggatggaaaaaatatcgtt
gtcggcataacatgggacaatgatcgtgtcactgtttttgctgacaagatctatcatttttatcttaaaaatgattggtc
ccgtgttgcgacaagatgttacaataaaagaagttgtgctatgcaatatgtttatacacctacctactacatgcttaatg
ttactagtgcaggtgaggatggcatttattatgaaccatgtacagctaattgcagtggttacgctgccaatgtgtttgcc
actgattctaatggccacataccagaaggttttagttttaataattggtttcttttgtccaatgattccactttgttgca
tggtaaggtggtttccaaccaacctttgttggtcaattgtcttttggccattcctaagatttatggactaggccaatttt
tctcattcaatcaaacgatggatggcgtttgtaatggagctgctgcgcagcgtgcaccagaggctctgaggtttaatatt
aatgacacctctgtcattcttgctgaaggctcaattgtacttcatactgctttaggaacaaatctttcttttgtttgcag
taattcttcagatcctcatctagctaccttcgccatacctctgggtgctacccaagtaccttattattgttttcttaaag
tggatacttacaactccactgtttataaatttttggctgttttacctcctaccgtcagggaaattgtcatcaccaagtat
ggtgatgtttatgtcaatgggtttggatacttgcatctcggtttgttggatgctgtcacaattaatttcactggtcatgg
cactgacgatgatgtttctggtttttggaccatagcatcgactaattttgttgatgcactcatcgaagttcaaggaaccg
ccattcagcgtattctttattgtgatgatcctgttagccaactcaagtgttctcaggttgcttttgaccttgacgatggt
ttttaccctatttcttctagaaaccttctgagtcatgaacagccaatttcttttgttactctgccatcatttaatgatca
ttcttttgttaacattactgtatctgcttcctttggtggtcatagtggtgccaaccttattgcatctgacactactatca
atgggtttagttctttctgtgttgacactagacaatttaccatttcactgttttataacgttacaaacagttatggttat
gtgtctaaatcacaggacagtaattgccctttcaccttgcaatctgttaatgattacctgtcttttagcaaattttgtgt
ttccaccagccttttggctagtgcctgtaccatagatctttttggttaccctgagtttggtagtggtgttaagtttacgt
ccctttactttcaattcacaaagggtgagttgattactggcacgcctaaaccacttgaaggtgtcacggacgtttctttt
atgactctggatgtgtgtaccaagtatactatctatggctttaaaggtgagggtatcattacccttacaaattctagctt
tttggcaggtgtttattacacatctgattctggacagttgttagcctttaagaatgtcactagtggtgatgtttattctg
ttacgccatgttctttttcagagcaggctgcatatgttgatgatgatatagtgggtgttatttctagtttgtctagctcc
acttttaacagtactagggagttgcctggtttcttctaccattctaatgatggctctaattgtacagagcctgtgttggt
gtatagtaacataggtgtttgtaaatctggcagtattggctacgtcccatctcagtctggccaagtcaagattgcaccca
cggttactgggaatattagtattcccaccaactttagtatgagtatt

>KJ645659/(USA/Illinois63/2013)/2013/USA
atgaagtctttaacctacttctggttgttcttaccagtactttcaacacttagcctaccacaagatgtcaccaggtgctc
agctaacactaattttaggcggttcttttcaaaatttaatgttcaggcgcctgcagttgttgtactgggcggttatctac
ctattggtgaaaaccagggtgtcaattcaacttggtactgtgctggccaacatccaactgctagtggcgttcatggtatc
tttgttagccatattagaggtggtcatggctttgagattggcatttcgcaagagccttttgaccctagtggttaccagct
ttatttacataaggctactaacggtaacactaatgctactgcgcgattgcgcatttgccagtttcctagcattaaaacat
tgggccccactgctaataatgatgttacaacaggtcgtaattgcctatttaacaaagccatcccagctcatatgagtgaa
catagtgttgtcggcataacatgggataatgatcgtgtcactgtcttttctgacaagatctattatttttattttaaaaa
tgattggtcccgtgttgcgacaaagtgttacaatagtggaggttgtgctatgcaatatgtttacgaacccacctattaca
tgcttaatgttactagtgctggtgaggatggtatttcttatcaaccctgtacagctaattgcattggttatgctgccaat
gtatttgctactgagcccaatggccacataccagaaggttttagttttaataattggtttcttttgtccaatgattccac
tttggtgcatggtaaggtggtttccaaccaaccattgttggtcaattgtcttttggccattcctaagatttatggactag
gccaatttttctcctttaatcaaacgatcgatggtgtttgtaatggagctgctgtgcagcgtgcaccagaggctctgagg
tttaatattaatgacacctctgtcattcttgctgaaggctcaattgtacttcatactgctttaggaacaaatttttcttt
tgtttgcagtaattcctcaaatcctcacttagccaccttcgccatacctttgggtgctacccaagtaccctattattgtt
ttcttaaagtggatacttacaactccactgtttataaattcttggctgttttacctccaaccgtcagggaaattgtcatc
accaagtatggtgatgtttatgtcaatgggtttggatacttgcatctcggtttgttggatgctgtcacaattaatttcac
tggtcatggcactgacgatgatgtttctggtttttggaccatagcatcgactaattttgttgatgcactcatcgaagttc
aaggaaccgccattcagcgtattctttattgtgatgatcctgttagccaactcaagtgttctcaggttgcttttgacctt
gacgatggtttttaccctatttcttctagaaaccttctgagtcatgaacagccaatttcttttgttactctgccatcatt
taatgatcattcttttgttaacattactgtatctgcttcctttggtggtcatagtggtgccaaccttattgcatctgaca
ctactatcaatgggtttagttctttctgtgttgacactagacaatttaccatttcactgttttataacgttacaaacagt
tatggttatgtgtctaaatcacaggacagtaattgccccttcaccttgcaatctgttaatgattacctgtcttttagcaa
attttgtgtttccaccagccttttggctagtgcctgtaccatagatctttttggttaccctgagtttggtagtggtgtta
agtttacgtccctttactttcaattcacaaagggtgagttgattactggcacgcctaaaccacttgaaggtgtcacggac
gtttcttttatgactctggatgtgtgtaccaagtatactatctatggctttaaaggtgagggtatcattacccttacaaa
ttctagctttttggcaggtgtttattacacatctgattctggacagttgttagcctttaagaatgtcactagtggtgctg
tttattctgttacgccatgttctttttcagagcaggctgcatatgttgatgatgatatagtgggtgttatttctagtttg
tctagctccacttttaacagtactagggagttgcctggtttcttctaccattctaatgatggctctaattgtacagagcc
tgtgttggtgtacagtaacataggtgtttgtaaatctggcagtattggctacgtcccatctcagtctggccaagtcaaga
ttgcacccacggttactgggaatattagtattcccaccaactttagtatgagtatt

>KP641661/OH10123-14/2014/USA
atgaagtctttaacctacttctggttgttcttaccagtactttcaacacttagcctaccacaagatgtcaccaggtgctc
agctaacactaattttaggcggttcttttcaaaatttaatgttcaggcgcctgcagttgttgtactgggcggttatctac
ctattggtgaaaaccagggtgtcaattcaacttggtactgtgctggccaacatccaactgctagtggcgttcatggtatc
tttgttagccatattagaggtggtcatggctttgagattggcatttcgcaagagccttttgaccctagtggttaccagct
ttatttacataaggctactaacggtaacactaatgctactgcgcgactgcgcatttgccagtttcctagcattaaaacat
tgggccccactgctaataatgatgttacaacaggtcgtaattgcctatttaacaaagccatcccagctcatatgagtgaa
catagtgttgtcggcataacatgggataatgatcgtgtcactgtcttttctgacaagatctattatttttattttaaaaa
tgattggtcccgtgttgcgacaaagtgttacaacagtggaggttgtgctatgcaatatgtttacgaacccacctattaca
tgcttaatgttactagtgctggtgaggatggtatttcttatcaaccctgtacagctaattgcattggttatgctgccaat
gtatttgctactgagcccaatggccacataccagaaggttttagttttaataattggtttcttttgtccaatgattccac
tttggtgcatggtaaggtggtttccaaccaaccattgttggtcaattgtcttttggccattcctaagatttatggactag
gccaatttttctcctttaatcaaacgatcgatggtgtttgtaatggagctgctgtgcagcgtgcaccagaggctctgagg
tttaatattaatgacacctctgtcattcttgctgaaggctcaattgtacttcatactgctttaggaacaaatttttcttt
tgtttgcagtaattcctcaaatcctcacttagctaccttcgccatacctctgggtgctacccaagtaccttattattgtt
ttcttaaagtggatacttacaactccactgtttataaatttttggctgttttacctcctaccgtcagggaaattgtcatc
accaagtatggtgatgtttatgtcaatgggtttggatacttgcatctcggtttgttggatgctgtcacaattaatttcac
tggtcatggcactgacgatgatgtttctggtttttggaccatagcatcgactaattttgttgatgcactcatcgaagttc
aaggaaccgccattcagcgtattctttattgtgatgatcctgttagccaactcaagtgttctcaggttgcttttgacctt
gacgatggtttttaccctatttcttctagaaaccttctgagtcatgaacagccaatttcttttgttactctgccatcatt
taatgatcattcttttgttaacattactgtatctgcttcctttggtggtcatagtggtgccaaccttattgcatctgaca
ctactatcaatgggtttagttctttctgtgttgacactagacaatttaccatttcactgttttataacgttacaaacatt
tatggttatgtgtctaaatcacaggacagtaattgccctttcaccttgcaatctgttaatgattacctgtcttttagcaa
attttgtgtttccaccagccttttggctagtgcctgcaccatagatctttttggttaccctgagtttggtagtggtgtta
agtttacgtccctttactttcaattcacaaagggtgagttgattactggcacgcctaaaccacttgaaggtgtcacggac
gtttcttttatgactctggatgtgtgtaccaagtatactatctatggctttaaaggtgagggtatcattacccttacaaa
ttctagctttttggcaggtgtttattacacatctgattctggacagttgttagcctttaagaatgtcactagtggtgctg
tttattctgttacgccatgttctttttcagagcaggctgcatatgttgatgatgatatagtgggtgttatttctagtttg
tctagcgccacttttaacagtactagggagttgcctggtttcttctaccattctaatgatggctctaattgtacagagcc
tgtgttggtgtatagtaacataggtgtttgtaaatctggcagtattggctacgtcccatctcagtctggccaagtcaaga
ttgcacccacggttactgggaatattagtattcccaccaactttagtatgagtatt

>GU937797/SM98/1998/South Korea-INDEL strain
atgaggtctttaatttacttctggttgctcttaccagtacttccaacactcagcctaccacaagatgtcactaggtgcca
gtctactactaactttaggcggttcttttcaaaatttaatgttcaggcacctgccgtcgtcgttttgggtggttacctac
ctagtatgaactcttctagctggtactgtggcacaggcattgaaactgctagtggcgttcatggtatttttctcagctac
atcgattctagtcagggctttgagattggcatttcgcaagagccgtttgatcctagtggttaccagctttatttacataa
ggccactaatgagagtcagaatggtaacactaatgctattgcacgactgcgcatttgccagtttcccgataataaaacat
tgggccctactgttaatgatgttacaacaggtcgtaactgcctattcaacaaagccattccagcttatatgcgtgatgga
aaagatattgttgtcggcataacatgggataatgatcgtgtcactgtttttgctgacaagatctatcatttttatcttaa
aaatgattggtcccgcgttgcgacaagatgttacaatcgcagaagttgtgctatgcaatatgtttatacacctacctact
acatgcttaatgttactagtgcaggtgaggatggcatttattatgaaccctgtacagctaattgcactggttacgctgcc
aatgtatttgccactgattccaatggccatataccagaatgttttagttttaataattggtttcttttatccaatgactc
cactttgttgcatggtaaagtggtttccaaccaacccttgttggtcaattgtcttttggccattcctaagatttatggac
taggccaatttttctcattcaatcacacgatggatggcgtttgtaatggagctgctgtggatcgtgccccagaggctctg
aggtttaatattaatgacacctccgtcattcttgctgaaggctcaattgtacttcatactgctttaggaacaaatctttc
ttttgtttgcagtaattcctcagatcctcatttagccatctttgccatacctctgggtgctactgaagtaccctactatt
gctttcttaaagtggatacttacaactccactgtttataaattcttggctgttttacctcctactgtcagggaaattgtc
atcaccaagtatggtgatgtttatgtcaatgggtttggctatttgcatctcggtttgttggatgctgtcacaattaattt
cactggtcatggcactgacgatgacgtttcaggtttctggaccatagcatcgactaattttgttgatgcactcatcgagg
ttcaaggaacttccattcagcgtattctttattgtgatgatcctgttagccaactcaagtgttctcaggttgcttttgac
cttgacgatggtttttaccccatctcttctagaaaccttctgagtcacgaacagccaatttcttttgttactttgccatt
atttaatgatcattcttttgttaatattactgtctctgcggcttttggtggtcttagtagtgccaatctcgttgcatctg
acactactatcaatgggtttagttctttctgtgttgacactagacaatttaccattacactgttttataatgttacaaac
agttatggttatgtgtctaaatcacaggatagtaattgtcctttcaccttgcaatctgttaatgattacctgtcttttag
caaattttgtgtttcaaccagccttttggctggtgcttgtaccatagatctttttggttaccctgcgttcggtagtggtg
ttaagttgacgtccctttattttcaattcacaaaaggtgagttgattactggcacgcctaaaccacttgaaggtatcaca
gacgtttcttttatgactctggatgtgtgtaccaagtatactatctatggctttaaaggtgagggtattattacccttac
aaattctagcattttggcaggtgtttattatacatctgattctggacagttgttagcctttaagaatgtcactagtggtg
ctgtttattctgtcacgccatgttctttttcagagcaggctgcatatgttaatgatgatatagtgggtgttatttctagt
ttgtctaactccacttttagcaatactagggagttgcctggtttcttctaccattctaatgacggctccaattgtacaga
gcctgtgttggtgtatagtaacataggtgtttgtaaatctggcagtattggctatgttccacctcagtatggccaagtca
agattgcacccacggttactgggaatattagtattcccaccaactttagtatgagtatt

>KM108353/KPV1406/2014/South Korea
atgaggtctttaacctacttctggttgttcttaccagtactttcaacacttagcctaccacaagatgtcaccaggtgctc
agctaacactaattttaggcggttcttttcaaaatttaatgttcaggcgcctgcagttgttgtactgggcggttatctac
ctattggtgaaaaccagggtgtcaattcaacttggtactgtgctggccaacatccaactgctagtggcgttcatggtatc
tttgttagccatattagaggtggtcagggctttgagattggcatttcgcaagagccttttgaccctagtggttaccagct
ttatttacataaggctactaacggtaacactaatgctactgcgcgactgcgcatttgccagtttcctagcattaaaacat
tgggctccactgctaataatgatgttacaacaggtcgtaattgcctatttaacaaagccatcccagctcatatgagtgaa
catagtgttgtcggcgtaacatgggataatgatcgtgtcactgtcttttctgacaagatctattatttttattttaaaaa
tgattggtcccgtgttgcgacaaagtgttacaacagtggaggttgtgctatgcaatatgtttacgaacccacctattaca
tgcttaatgttactagtgctggtgaggatggtatttcttatcaaccctgtacagctaattgcattggttatgctgccaat
gtatttgctactgagcccaatggccacataccagaaggttttagttttaataattggtttcttttgtccaatgattccac
tttggtgcatggtaaggtggtttccaaccaaccattgttggtcaattgtcttttggccattcctaagatttatggactag
gccaatttttctcctttaatcaaacgatcgatggtgtttgtaatggagctgctgtgcagcgtgcaccagaggctctgagg
tttaatattaatgacacctctgtcattcttgctgaaggctcaattgtacttcatactgctttaggaacaaatttttcttt
tgtttgcagtaattcctcaaatcctcacttagccaccttcgccatacctttgggtgctacccaagtaccctattattgtt
ttcttaaagtggatacttacaactccactgtttataaattcttggctgttttacctccaaccgtcagggaaattgtcatc
accaagtatggtgatgtttatttcaatgggtttggatacttgcatctcggtttgttggatgctgtcacaattaatttcac
tggtcatggcactgacgatgatgtttctggtttttggaccatagcatcgactaattttgttgatgcactcatcgaagttc
aaggaaccgccattcagcgtattctttattgtgatgatcctgttagccaactcaagtgttctcaggttgcttttgacctt
gacgatggtttttaccctatttcttctagaaaccttctgagtcacgaacagccaatttcttttgttactctgccatcatt
taatgatcattcttttgttaacattactgtatctgcttcctttggtggtcatagtggtgccaaccttattgcatctgaca
ctactatcaatgggtttagttctttctgtgttgacactagacaatttaccatttcactgttttataacgttacaaacagt
tatggttatgtgtctaaatcacaggacagtaattgccctttcaccttgcaatctgttaatgattacctgtcttttagcaa
attttgtgtttccaccagccttttggctagtgcctgtaccatagatctttttggttaccctgagtttggtagtggtgtta
agtttacgtccctttactttcaattcacaaagggtgagttgattactggcacgcctaaaccacttgaaggtgtcacggac
gtttcttttatgactctggatgtgtgtaccaagtatactatctatggctttaaaggtgagggtgtcattacccttacaaa
ttctagctttttggcaggtgtttattacacatctgattctggacagttgttagcctttaagaatgtcactagtggtgctg
tttattctgttacgccatgttctttttcagagcaggctgcatatgttgatgatgatatagtgggtgttatttctagtttg
tctagctccacttttaacagtactagggagttgcctggtttcttctaccattctaatgatggctctaattgtacagagcc
tgtgttggtgtatagtaacataggtgtttgtaaatctggcagtattggctacgtcccatctcagtctggccaagtcaaga
ttgcacccacggttactgggaatattagtattcccaccaactttagtatgagtatt

>JQ023161/Virulent DR13/2009/South Korea-S INDEL strain
atgaggtctttaatttacttctggttgttcttaccagtacttctaacacttagcctaccacaagatgtcactaggtgcca
gtctactattaactttaggcggttcttttcaaaatttaatgttcaggcacctgccgtcgttgttttgggtggttatctac
ctagtatgaactcttctagctggtactgtggcacaggcattgaaactgatagtggcgttcatggtatttttctcagttac
atcgattctggtcagggctttgagattggcatttcgcaagagccgtttgatcctagtggttaccagctttatttacataa
ggccactaatggtaacactaatgctattgcacgactgcgcatttgccagtttccagataataaaacattgggccctactg
ttaatgatgttacaacaggtcgtaactgcctattcaacaaagccattccagcttatttgcaggatggaaaaaatattgtt
gtcggcataacatgggataatgatcgtgtcactgtttttgctgacaagatctatcatttttatcttaaaaatgattggtc
ccgtgttgcgacaagatgttacaataaaagaagttgtgctatgcaatatgtttatacacctacctactacatgcttaatg
ttactagtgcaggtgaggatggcatttattatgaaccctgtacagctaattgcagtggttacgctgccaatgtatttgcc
actgattccaatggccatataccagaaggttttagttttaataattggtttcttttgtccaatgactccactttgttgca
tggtaaagtggtttccaaccaacctttgttggtcaattgtcttttggccattcctaagatttatggactaggccaatttt
tctcattcaatcaaacgatggatggcgtttgtaatggagctgctgcgcagcgtgccccagaggctctgaggtttaatatt
aatgacacctccgtcattcttgctgaaggctcaattgtacttcatactgctttaggaacaaatctttcttttgtttgcag
taattcctcagatcctcatttagccatctttgccatacctctgggtgctactgaagtaccctactattgctttcttaaag
tggatacttacaactccactgtttataaattcttggctgttttacctcctactgtcagggaaattgtcatcaccaagtat
ggtgatgtttatgtcaatgggtttggctatttgcatctcggtttgttggatgctgtcacaattaatttcactggtcatgg
cactgacgatgacgtttcaggtttctggaccatagcatcgactaattttgttgatgcactcatcgaggttcaaggaactg
ccattcagcgtattctttattgtgatgatcctgttagccaactcaagtgttctcaggttgcttttgaccttgacgatggt
ttttaccctatatcttctagaaaccttctgagtcatgaacagccaatttcttttgttactttgccatcatttaatgatca
ttcttttgttaatattactgtctctgcggcttttggtggtcatagtggtgccaacctcattgcatctgacactactatca
atgggtttagttctttctgtgttgacactagacaatttaccattacactgttttataacgttacaaacagttatggttat
gtgtctaaatcacaggatagtaattgccctttcaccttgcaatctgttaatgattacctgtcttttagcaaattttgtgt
ttcaaccagccttttggctggtgcttgtaccatagatctttttggttaccctgagttcggtagtggtgttaagtttacgt
ccctttattttcaattcacaaagggtgagttgattactggcacgcctaaaccacttgaaggtgtcacggacgtttctttt
atgactctggatgtgtgtaccaagtatactatctatggctttaaaggtgagggtattattacccttacaaattctagctt
tttggcaggtgtttattatacatctgattctggacagttgttagcctttaagaatgtcactagtggtgctgtttattctg
ttacgccatgttctttttcagagcaggctgcatatgttgatgatgatatagtgggtgttatttctagtttgtctaactcc
acttttaacaatactagggagttgcctggtttcttctaccattctaatgacggctccaattgtacagagcctgtgttggt
gtatagtaacataggtgtttgtaaatctggcagtattggctatgtcccatctcagtatggccaagtcaagattgcaccca
cggttactgggaatattagtattcccaccaactttagtatgagtatt

>KR610991/EAS1/2014/Thailand
atgaggtctttaatttacttctggttgctcttaccagtacttccaacactcagcctaccacaagatgtcactaggtgcca
gtctactactaactttaggcggttcttttcaaaatttaatgttcaggcacctgccgtcgtcgttttgggtggttacctac
ctagtatgaactcttctagctggtactgtggcacaggcattgaaactgctagtggcgttcatggtatttttctcagctac
atcgattctagtcagggctttgagattggcatttcgcaagagccgtttgatcctagtggttaccagctttatttacataa
ggccactaatggtaacactaatgctattgcacgactgcgcatttgccagtttcccgataataaaacattgggccctactg
ttaatgatgttacaacaggtcgtaactgcctattcaacaaagccattccagcttatatgcgtgatggaaaagatattgtt
gtcggcataacatgggataatgatcgtgtcactgtttttgctgacaagatctatcatttttatcttaaaaatgattggtc
ccgcgttgcgacaagatgttacaatcgcagaagttgtgctatgcaatatgtttatacacctacctactacatgcttaatg
ttactagtgcaggtgaggatggcatttattatgaaccctgtacagctaattgcactggttacgctgccaatgtatttgcc
actgattccaatggccatataccagaatgttttagttttaataattggtttcttttatccaatgactccactttgttgca
tggtaaagtggtttccaaccaacccttgttggtcaattgtcttttggccattcctaagatttatggactaggccaatttt
tctcattcaatcacacgatggatggcgtttgtaatggagctgctgtggatcgtgccccagaggctctgaggtttaatatt
aatgacacctccgccattcttgctgaaggctcaattgtacttcatactgctctaggaacaaatctttcttttgtttgcag
taattcctcagatcctcatttagccatctttgccatacctctgggtgctactgaagtaccctactattgctttcttaaag
tggatacttacaactccactgtttacaaattcttggctgttttacctcctactgtcagggaaattgtcatcaccaagtat
ggtgatgtttatgtcaatgggtttggctatttgcatctcggtttgttggatgctgtcacaattaatttcactggtcatgg
cactgacgatgacgtttcaggtttctggaccatagcatcgactaattttgttgatgcactcatcgaggttcaaggaactt
ccattcagtgtattctttattgtgatgatcctgttagccaactcaagtgttctcaggttgcttttgaccttgacgatggt
ttttaccccatctcttctagaaaccttctgagtcacgaacagccaatttcttttgttactttgccattatttaatgatca
ttctttggtaaatataactggctctgcggcttttggtggtcttagtagtgccaatctcgttgcatctgacactactatca
atgggtttagttctttctgggttaacactagacaatttaccattacactgttttataatgttacaaacagttatggttat
gtgtctaaatcacaggatagtaattgtcctttcaccttgcaaccggtaaaggattacccggcttttaacaaattttgtgt
ttcaaccagccttttggctggtgcttgtaccatagatctttttggttaccctgcgttcggtagtggtgttaagttgacgt
ccctttattttcaattcacaaaaggtgagttgattactggcacgcctaaaccacttgaaggtatcacagacgtttctttt
atgactctggatgtgtgtaccaagtatactatctatggctttaaaggtgagggtattattacccttacaaattctagcat
tttggcaggtgtttattatacatctgattctggacagttgttagcctttaagaatgtcactagtggtgctgtttattctg
tcacgccatgttctttttcagagcaggctgcatatgttaatgatgatatagtgggtgttatttctagtttgtctaactcc
acttttagcaatactagggagttgcctggtttcttctaccattctaatgacggctccaattgtacagagcctgtgttggt
gtatagtaacataggtgtttgtaaatctggcagtattggctatgttccacctcagtatggccaagtcaagattgcaccca
cggttactgggaatattagtattcccaccaactttagtatgagtatt

>KC764956/SBPED0211_1/2011/Thailand
atgaggtctttaatttattttttgttgttcgtaccagtacttccaacactcagcctaccacaagatgtcaccaggtgctc
agctaacactaattttaggcggttcttttcaaaatttaatgttcaggcgcctgcagttgttgtactgggcggttatctac
ctattggtgaaaaccagggtgtcaattcaacttggtactgtgctggccaacatccaactgctagtggcgttcatggtatc
tttcttagccatattagaggtggtcatggctttgagattggcatttcgcaagagccgtttgaccctagtggttaccagct
ttatttacataaggccactaacggtaacactaatgctactgcgcgactgcgcatttgccagtttcccagcattaaaacat
tgggccccactgctaataatgatgttacaacaggtcgtaactgcctatttaacaaagccatcccagctcatatgagtgaa
catagtgttgtcggcataacatgggataatgatcgtgtcactgtcttttctgacaagatctattatttttattttaaaaa
tgattggtcccgtgttgcgacaaagtgttataacagtggaggttgtgctatgcaatatgtttacgaacccacttactaca
tgcttaatgttactagtgctggtgaggatggtatttcttatcaaccctgtacagctaattgcattggttatgctgccaat
gtatttgctactgagcccaatggccacataccagaaggttttagttttaataattggtttcttttgtccaatgattccac
tttggtgcatggtaaggtggtttccaaccaaccattgttggtcaattgtcttttggccattcctaagatttatggactag
gccaatttttctccttcaatcaaacgatcgatggtgtttgtaatggagctgctgtgcagcgtgcaccagaggctctgagg
tttaatgttgatgacacctctgtcattcttgctgaaggctcaattgtacttcatactgctttaggaacaaatttttcttt
tgtttgcagtaattcctcagatcctcatttagccaccttcgccatacctctgggtgctacccaagtaccctattattgct
ttcttaaagtggatacttacaactccactgtttataaattcttggctgttttacatcctaccgtcagggaaattgtcatc
accaagtatggtgatgtttatgtcaatgggtttggctacttgcatctcggtttgttggatgctgtcacaattaatttcac
tggtcatggcactgacgatgacgttcctggtttttggaccatagcatcgactaattttgttgatgcactcatcgaagttc
aaggaactgccattcagcgtattctttattgtgatgatcctgttagccaactcaagtgttctcaggttgcttttgacctt
gacgatggtttttaccctatttcttctagaaaccttctgagtcatgaacagccaatttcttttgttactttgccatcatt
taatgatcattcttttgttaacattactgtctctgcgtcctttggtggtcatagtggtgccaaccttattgcatctgaca
ctactatcaatgggtttagttctttctgtgttgacactagacaatttaccatttcactgttttataacgttacaaacagt
tatggttatgtgtctaaatcacaggacagtaattgcccttttaccttgcaatctgttaatgattacctgtcttttagcaa
attttgtgtttctaccagccttttggctagtgcctgtaccatagatctttttggttaccctgagtttggtagtggtgtta
agttcacgtccctttactttcaattcacaaagggtgagttgattactggcacgcctaaaccacttgaaggtgttacggac
gtttcttttatgactctggatgtgtgtaccaagtatactatctatggctttaaaggtgagggtatcattacccttacaaa
ttctagctttttggcaggtgtttattatacatctgattctggacagttgttagcttttaagaatgtcactagtggtgctg
tttattctgttacgccatgttctttttcagagcaggctgcatatgttgatgatgatatagtgggtgttatttctagttta
tctagctccacttttaacagtactagggagttgcctggtttcttctaccattctaatgacggctccaattgtacagagcc
tgtgttggtgtacagtaacataggtgtctgtaaatctggcagtattggctatgtcccacttcaaggtggccaagtcaaga
ttacacctacagttactgggaacatttccattcccgccaactttagtatgagtatt


>KP276250/TW-Pingtung-63/2014/Taiwan-Variant strain with non-S INDEL strain
atgaagtctttaacctacttctggttgttcttaccagtactttcaacacttagcctaccacaagatgtcaccaggtgctc
agctaagactaattttaggcggttcttttcaaaatttaatgttcaggcgcctgcagttgttgtactgggcggttatctac
ctattggtgaaaaccagggtgtcaattcaacttggtactgtgctggccaacatccaactgctagtggcgttcatggtatc
tttgttagccatattagaggtggtcatggctttgagattggcatttcgcaagagccttttgaccctagtggttaccagct
ttatttacataaggctactaacggtaacactaatgctactgcgcgactgcgcatttgccagtttcctagcattaaaacat
tgggccccactgctaataatgatgttacaacaggtcgtaattgcctatttaacaaagccatcccagctcatatgagtgaa
catagtgttgtcggcataacatgggataatgatcgtgtcactgtcttttctgacaagatctattatttttattttaaaaa
tgattggtcccgtgttgcgacaaagtgttacaacagtggaggttgtgctatgcaatatgtttacgaacccacctattaca
tgcttaatgttactagtgctggtgaggatggtatttcttatcaaccctgtacagctaattgcattggttatgctgccaat
gtatttgctactgagcccaatggccacataccagaaggttttagttttaataattggtttcttttgtccaatgattccac
tttggtgcatggtaaggtggtttccaaccaaccattgttggtcaattgtcttttggccattcctaagatttatggactag
gccaatttttctcctttaatcaaacgatcgatggtgtttgtaatggagctgctgtgcagcgtgcaccagaggctctgagg
tttaatattaatgacacctctgtcattcttgctgaaggctcaattgtacttcatactgctttaggaacaaatttttcttt
tgtttgcagtaattcctcaaatcctcacttagccaccttcgccatacctttgggtgctacccaagtaccctattattgtt
ttcttaaagtggatacttacaactccactgtttataaattcttggctgttttacctccaaccgtcagggaaattgtcatc
accaagtatggtgatgtttatgtcaatgggtttggatacttgcatctcggtttgttggatgctgtcacaattaatttcac
tggtcatggcactgacgatgatgtttctggtttttggaccatagcatcgactaattttgttgatgcactcatcgaagttc
aaggaaccgccattcagcgtattctttattgtgatgatcctgttagccaactcaagtgttctcaggttgcttttgacctt
gacgatggtttttaccctatttcttctagaaaccttctgagtcatgaacagccaatttcttttgttactctgccatcatt
taatgatcattcttttgttaacattactgtatctgcttcctttggtggtcatagtggtgccaaccttattgcatctgaca
ctactatcaatgggtttagttctttctgtgttgacactagacaatttaccatttcactgttttataacgttacaaacagt
tatggttatgtgtctaaatcacaggacagtaattgccctttcaccttgcaatctgttaatgattacctgtcttttagcaa
attttgtgtttccaccagccttttggctagtgcctgtaccatagatctttttggttaccctgagtttggtagtggtgtta
agtttacgtccctttactttcaattcacaaagggtgagttgattactggcacgcctaaaccacttgaaggtgtcacggac
gtttcttttatgactctggatgtgtgtaccaagtatactatctatggctttaaaggtgagggtatcattacccttacaaa
ttctagctttttggcaggtgtttattacacatctgattctggacagttgttaccctttaaaaatgtcactagtggtgctg
tttattctgttacgccatgttctttttcagagcaggctgcatatgttgatgatgatatagtgggtgttatttctagtttg
tctagctccacttttaacagtactagggagttgcctggtttcttctaccattctaatgatggctctaattgtacagagcc
tgtgttggtgtatagtaacataggtgtttgtaaatctggcagtattggctacgtcccatctcagtctggccaagtcaaga
ttgcacccacggttactgagaatattagtattcccaccaactttagtatgagtatt

>KP276246/TW-Chiayi-32/2014/Taiwan-Variant strain with non-S INDEL strain
atgaagtctttaacctacttctggttgttcttaccagtactttcaacacttagcctaccacaagatgtcaccaggtgctc
agctaacactaattttaggcggttcttttcaaaatttaatgttcaggcgcctgcagttgttgtactgggcggttatctac
ctattggtgaaaaccagggtgtcaattcaacttggtactgtgctggccaacatccaactgctagtggcgttcatggtatc
tttgttagccatattagaggtggtcatggctttgagattggcatttcgcaagagccttttgaccctagtggttaccagct
ttatttacataaggctactaacggtaacactaatgctactgcgcgactgcgcatttgccagtttcctagcattaaaacat
tgggccccactgctaataatgatgttacaacaggtcgtaattgcctatttaacaaagccatcccagctcatatgagtgaa
catagtgttgtcggcataacatgggataatgatcgtgtcactgtcttttctgacaagatctattatttttattttaaaaa
tgattggtcccgtgttgcgacaaagtgttacaacagtggaggttgtgctatgcaatatgtttacgaacccacctattaca
tgcttaatgttactagtgctggtgaggatggtatttcttatcaaccctgtacagctaattgcattggttatgctgccaat
gtatttgctactgagcccaatggccacataccagaaggttttagttttaataattggtttcttttgtccaatgattccac
tttggtgcatggtaaggtggtttccaaccaaccattgttggtcaattgtcttttggccattcctaagatttatggactag
gccaatttttctcctttaatcaaacgatcgatggtgtttgtaatggagctgctgtgcagcgtgcaccagaggctctgagg
tttaatattaatgacacctctgtcattcttgctgaaggctcaattgtacttcatactgctttaggaacaaatttttcttt
tgtttgcagtaattcctcaaatcctcacttagccaccttcgccatacctttgggtgctacccaagtaccctattattgtt
ttcttaaagtggatacttacaactccactgtttataaattcttggctgttttacctccaaccgtcagggaaattgtcatc
accaagtatggtgatgtttatgtcaatgggtttggatacttgcatctcggtttgttggatgctgtcacaattaatttcac
tggtcatggcactgacgatgatgtttctggtttttggaccatagcatcgactaattttgttgatgcactcatcgaagttc
aaggaaccgccattcagcgtattctttattgtgatgatcctgttagccaactcaagtgttctcaggttgcttttgacctt
gacgatggtttttaccctatttcttctagaaaccttctgagtcatgaacagccaatttcttttgttactctgccatcatt
taatgatcattcttttgttaacattactgtatctgcttcctttggtggtcatagtggtgccaaccttattgcatctgaca
ctactatcaatgggtttagttctttctgtgttgacactagacaatttaccatttcactgttttataacgttacaaacagt
tatggttatgtgtctaaatcacaggacagtaattgccctttcaccttgcaatctgttaatgattacctgtcttttagcaa
attttgtgtttccaccagccttttggctagtgcctgtaccatagatctttttggttaccctgagtttggtagtggtgtta
agtttacgtccctttactttcaattcacaaagggtgagttgattactggcacgcctaaaccacttgaaggtgtcacggac
gtttcttttatgactctggatgtgtgtaccaagtatactatctatggctttaaaggtgagggtatcattacccttacaaa
ttctagctttttggcaggtgtttattacacatctgattctggacagttgttaccctttaaaaatgtcactagtggtgctg
tttattctgttacgccatgttctttttcagagcaggctgcatatgttgatgatgatatagtgggtgttatttctagtttg
tctagctccacttttaacagtactagggagttgcctggtttcttctaccattctaatgatggctctaattgtacagagcc
tgtgttggtgtatagtaacataggtgtttgtaaatctggcagtattggctacgtcccatctcagtctggccaagtcaaga
ttgcacccacggttactgggaatattagtattcccaccaactttagtatgagtatt

>KP455316/HUA-PED58/2014/Vietnam
atgaagtctttaacctacttctggttgttcttaccagtacttccaacactcagcctaccacaagatgtcactaggtgcca
gtccactatcaacttcaggcggttcttttcaaaatttaatgtgcaagcatctgctgtcgttgttttgggtggttatctac
ctagtatgaactcttctagctggtactgtggcacaggccttgaaactgctagtggcgttcatggtattttccttagttac
atcgattctggtcagggcttcgagattggcatttcacaggagccgcttgatcctagtggttaccagctttatctacataa
ggccactaatggtaacactaatgctattgcacgactgcgcatttgccagtttccagacaataaaacattgggccctactg
ttaatgatgttacaacaggtcgtaactgcctattcaacagagctattccagcttatatgcaggatgggaaaaatattgtt
gtcggcataacatgggataatgatcgcgtcactgtttttgctgacaagatctatcatttttatcttaaaaatgattggtc
ccgcgttgcgacaagatgttacaataaaaggagttgtgctatgcaatatgtttacacacctacctactacatgcttaatg
ttactagtgcgggtgaggatggcatttattatgaaccatgtacagctaattgcagtggttacgctgctaatgtatttgcc
actgattctaatggccatataccagaaggttttagttttaataattggtttcttttgtccaatgattccactctgttgca
tggtaaggtggtttccaaccaacctttgttggttaattgtcttttggccattcctaagatttatggactaggccaatttt
tctcattcaatcaaacgatggatggcgtttgtaatggagctgctgcgcagcgtgcaccagaggctctgaggtttaatatt
aatgacacctctgtcattcttgctgaaggctcaattgtacttcatactgctttaggaacaaatctttcttttgtttgcag
taattcctcagatcctcatttagccaccttcgccatacctttaggtgctacccaagtaccctattattgttttcttaaag
tggatacttacaactccactgtttataaatttttggctgttttacctcctaccgtcagggaaattgtcatcaccaagtat
ggtgatgtttatgtcaatgggtttggctacttgcatctcggtttgttggatgctgtcacaattaacttcactggtcatgg
cactgacgatgacgtttctggtttttggaccatagcatcgactaattttgttgatgcactcatcgaagttcaaggaactg
ccattcagcgtattctttattgtgatgatcctgttagccaactcaagtgttctcaggttgcttttgaccttgacgatggt
ttttaccctatctcttctagaaaccttctgagtcatgaacagccaatttcttttgttactttgccatcatttaatgatca
ttcttttgttaacattactgtctctgcgtcctttggtggtcatagtggtgccaacctcattgcatctgacactaccatca
atgggtttagttctttctgtgttgacactagacaattcaccatttcactgttttataacgttacaaacagttatggttat
gtgtctaaatcacagggcagtaattgccctttcaccttgcaatctgttaatgattacctgtcttttagcaaattttgtgt
ttctaccagccttttggctagtgcctgtaccatagatctttttggttaccctgagtttggtagtggtgttaagtttacgt
ccctttactttcaattcacaaagggtgagttgattactggcacgcctaaaccacttgaaggtgtcacggacgtttctttt
atgactctggatgtgtgtaccaagtatactatctatggctttaaaggtgagggtatcattacccttacaaattctagctt
tttggcaggtgtttattatacatctgattctggacagttgttggcctttaagaatgtcactagtggtgctgtttattctg
ttacgccatgttctttttcagagcaggctgcatatgttgatgatgatatagtgggtgttatttctagtttgtctagctcc
acttttaacagtactagggagttgcctggtttcttctaccattctaatgatggctctaattgtacagagcctgtgttggt
gtatagtaacataggtgtttgtaaatctggcagtattggctatgtcccatctcagtctggccgagtcaagattgcaccca
cggttactgggaatattagtattcccaccaactttagtatgagtatt

>AY167585/Chinju99/1999/South Korea
atgaggtctttaatttattttttgttgttcgtaccagtacttccaacactcagcctaccacaagatgtctataggtgctc
agctaacactaactttaggcggttcttttcaaaatttaatgttcaggcgcctgcagtcgttgtactgggcggttatctac
ctagtgtgaaacacgctggttggtactgtgctgccgacatccaaactgctagtggcgttcatggtatcttccttagccat
attagaggtggtcatggctttgagattggcatttcgcaagagccgtttgaccctagtggttaccagctttatttacataa
ggccactaacggtaacactaatgctactgcgcgactgcgtatttgccagtttcccagcagtaaaacattgggccccactg
ctaatgatgttacaacaggtcgtaattgcctatttaacaaagccattccagctcatatgagtgatggaaaacatagtgtt
gtcggcataacatgggataatgatcgtgtcactgtttttgctgacaagatctatcatttttatcttaaaaatgattggtc
ccgcgttgcgacaaactgttacaacagtggaggttgtgctatgcaatatgtttacgaacctatttactacatgcttaatg
ttactagtgctggtgaggatggtatttcttatcaaccctgtacagctaattgcattggttatgctgccaatgtatttgcc
actgagtccaatggccacataccagaaggttttagttttaataattggtttcttttgtccaatgattccactttgtttca
tggtaaagtggtttccaaccaacctttgttggtcaactgtctttgggccattcctaagatttacggactaggccactttt
tctcatttaatcaaacgatggatggcgtttgtaacggagctactgcgtatcgtgccccacaggctctgaggtttaatatt
aatgacacttctgtcattcttgccgaaggctcaattgtacttcatactgctttaggaacaaatctttcttttgtttgcag
taattcctcagatcctcacaaagccatcttctccatacctctgggtgctacccaagtaccctactattgctttcttaaag
ttgatacttacaactccactgtctataaatttcctgctgttttaccttctactgtcagggaaattgtcatcacaaagtac
ggtgatgtttatgtcaacgggtttggctacttgcatctcggtttgttggatgctgtcacaattaatttcactggccatgg
cactaacgatgacgtctcaggtttctggaccatagcatcgactaattttattgatgcactcatcgaggttcaagcaactg
ccattcagcgtattctttattgtgatgatcctgttagccaactcaagtgttctcaggtttcttttgaccttgatgatggt
ttttaccctatttcttctagaaaccttctgagtcacgaacagccaatttcttttgttactttgccatcatttaatgatca
ttcttttgttaatattactgtatctgcggcttttggtgattctggtggtgccaacctcgttgcatctgacactactatca
atgggtttagttctttctgtgttgacactagacaatataccattagactgttttacaacgttacaaacagttatggttat
gtgtctaaatcacaggatagcaattgccctttcaccttgcaatctgttaatgattacctgtcttttagcaaattttgtgt
ttcaaccagccttttggctggtgcttgtaccatagatctttttggttaccctgctttcggtagtggtgttaattacaggt
ccctctattttcaattcacaaaaggtgagtggattacttgggcacctaaacccttaaacggccttttaaaggggggtttt
atgactctggatgtgtgtaccaagtatactatctatggctttaaaggtgagggtattattacccttacaaattctagcat
tttggcaggtgtttattatacatctgattctggacagttgttagcctttaagaatgtcactagtggtgctgtttattctg
tcacgccatgttctttttcagagcaggctgcatatgttaatgatgatatagtgggtgttatttctagtttgtctaactcc
acttttaacaatactagggagttgcctggtttcttctaccattctaatgacggctccaattgtacagagcctgtgttggt
gtatagtaacataggtgtttgtaaatctggcagtattggctatgttccatctcagtatggccaagtcaagattgcaccca
cggttactgggaatattagtattcccaccaactttagtatgagtatt


>AB548623/NK/2011/Japan
atgaagtctttaatttatttttggttgttcttaccagtacttccaacactcagcctaccacaagatgtcgataggtgccg
ggctaagactaactttaggcggttcttttcaaaatttaatgttcaggcgcctgcagtcgttctactgggcggttatctac
ctagtggtgaacaacaggatgggtctgcaccacgttggtactgtggtggccaacatgaaactgctagtggcgttcatggt
atttttcttagccatattaaaggtggtcatggctttgagattggcatttcgcaagagccgtttgaccctagtggttacca
gctttatttacataaggccactaacggtaacactaatgctactgcgcgactgcgcatttgccagtttcccagcaataaaa
cattgggccccactgctagtgatgatgttacaacaggtcgtaactgcctatttaacaaagccattccagctcatatgagt
gaacatagtgttgtcggcataacatgggataatgatcgtgtcactgtttttgctgacaagatctatcatttttatcttaa
aaatgattggtcccgtgttgcgacaaaatgttacaacagtggaggttgtgctatgcaatatgtttacgaacctatttact
acatgcttaatgttactagtgctggtgaggatggtatttcttatcaaccctgtacagctaattgcattggttatgctgcc
aatgtatttgccactgattccaatggccacataccagaaggttttagttttaataattggtttcttttgtccaatgattc
cactttgtttcatggtaaagtggtttccaaccaacctttgttggtcaactgtctttgggccattcctaagatttacggac
taggccactttttctcatttaatcaaacgatggatggcgtttgtaacggagctactgcgtatcgtgccccagaggctctg
aggtttaatattaatgacacttctgtcattcttgccgaaggctcaattgtacttcatactgctttaggaacaaatctttc
ttttgtttgcagtaattcctcagatcctcattcagccatcttttccatacctctgggtgctacccaagtaccctactatt
gctttcttaaagttgatacttacaactccactgtctataaatttcttgctgttttacctcttactgtcagggaaattgtc
atcaccaagtacggtgatgtttatgtcaatgggtttggctacttgcatctcggtttgttggatgctgtcacaattaactt
cactggccatggcactgacgatgacgtctcaggtttctggaccatagcatcgactaattttattgatgcactcatagagg
ttcaagcaactgctattcagcgtattctttattgtgatgatcctgttagccaactcaagtgttctcaggtttcttttgac
cttgatgatggtttttaccctatttcttctagaaaccttcttagtcatgaacagccaatttcttttgttactttgccatc
atttaatgatcattcttttgttaatattactgtctctgcggcttttggtgattctggtggtgccaacctcgttgcatctg
acactactatcaatgggttcagttctttctgtgttgacactagacaatttaccattacactgttttacaacgttacaaac
agttatggttatgtgtctaaatcacagcatagcaattgccctttcaccttgcaatctgttaatgattacctgtcttttag
caaattttgtgtttcaaccagccttttggctggtgcttgtaccatagatctttttggttaccctgctttcggtagttcct
ctggtggtggtgttaagtttacgtccctctattttcaattcacaaagggtgagttgattactggcacgcctaaaccactt
gaaggtgtcacggacgtttcttttatgactctggatgtgtgtaccaagtatactatctatggccttaaaggtgagggtat
tattacccttacaaattctagctttttggcaggtttttattatacatctgattctggacagttgttagcctttaagaatg
tcactagtggtgctgtttattctgttacgccatgttctttttcagagcaggctgcttatgttgatgatgatatagtgggt
gttatttctagtttgtctaactccacttttaacaatactagggagttgcctggtttcttctaccattctaatgacggctc
caattgtacagagcctgtgttggtgtatagtaacataggtgtctgtaaatctggtagtattggctatgtcccacttcagg
atggccaagtcaagattgcacccatggttactgggaatattagtattcccaccaactttagtgtgagtatt

>AF500215/Spk1/2002/South Korea
atgaggtctttaatttacttttggttgtccttaccagtacttccaacactcagcctaccacaagatgtctataggtgctc
agctaggactaactttaggcggttcttttcaaagtttaatgttcaggcgcctgcagtcgttgtactgggcggttatctac
ctagtggtgaaacacagggtggggcaccacgttggtactgtgctggccgacatgaaactgctagtggcgttcatggtatc
tttcttagccatattagaggtggtcacggctttgagattggcatttcgcaagagccgttagaccctagtggttaccagct
ttatttacataaggccactaacggtaacactaatgctactgcgcgactgcgtatttgccagtttcccagcaataaaacat
tgggccccactgctaatgatgatgttacaacaggtcgtaactgcctatttaacaaagccattccagctcatatgagtgaa
catagtgttgtcggcataacatgggataatgatcgtgtcactgtttttgctgacaagatctatcatttttatcttaaaaa
tgagtggtcccgtgttgcgacaaaatgttacaacagtggaggttgtgctatgcaatatgtttacgaacctatttactaca
tgcttaatgttactagtgctggtgaggatggtatttcttatcaaccctgtacagctaattgcattggttatgctgccaat
gtatttgccactgagtccaatggccacataccagaaggttttagttttaataattggtttcttttgtccaatgattccac
tttgtttcatggtaaagtggtttccaaccaacctttgttggtcaactgtctttgggccattcctaagatttacggactag
gccactttttctcattcaaccaaacgatggatggcgtttgtaacggagctactgcgtatcgtgccccagaggctctgagg
tttaatattaatgacacttctgtcattcttgccgaaggctcaattgtacttcatactgctttaggaacaaatctttcttt
tgtttgcagtaattcctcagatcctcacaaagccatcttttccatacctctgggtgctacccaagtaccctactattgct
ttcttaaagttgatacttacaactccactgtctataaatttcttgctgttttacctcctactgtcagggaaattgtcatc
accaagtacggtgatgtttatgtcaatgggtttggctacttgcatctcggtttgttggatgctgtcacaattaacttcac
tggccatggcactaacgatgacgtctcaggtttctggaccatagcatcgactaattttattgatgcactcgtcgaggttc
gagcaactgccattcagcgtattctttattgtgatgatcctgtttgccaactcaagtgttctcaggtttcttttgacctt
gatgatggtttttaccctatttcttctagaaaccttcttagtcatgaacagccaatttcttttgttactttgccatcatt
taatgatcattcttttgttaatattactgtgtctgcggcttttggtgattctggtggtgccaacctcgttgcatctgaca
ctactatcaatgggttcagttctttctgtgttgacactagacaatttaccattagactgttttacaacgttacaagcagt
tatggttatgtgtctaaatcacaggatagcaattgccctttcaccttgcaatctgttaatgattacctgtcttttagcaa
attttgtgtttcaaccagccttttggctggtgcttgtaccatagatctttttggttaccctgctttcggtagtggtgtta
agtttacgtccctctattttcaattcacaaagggtgagttgattactggcacgcctaaaccacttgaaggtgtcacggac
gtttcttttatgactctggatgtgtgtaccaagtatactatttatggctttaaaggtgagggtattattacccttacaaa
ttctagctttttggcaggtgtttattatacatctgattctggacagttgttagcctttaagaatgtcactagtggtgctg
tttattctgttacgccatgttctttttcagagcaggctgcttatgtagatgatgatatagtgggtggtatttctagtttg
tctaactccacttttaacaatnntagggattttcccggtttcttctaccattctaatgacggctccaattgcacagagcc
tgtgttggtgtatagtaacataggtgtctgtaaatctggtagtattggctatgtcccacttcaggatggccaagtcaaga
ttgcacccacggttattgggaatattagtattcccaccaactttagtatgagtatt

>KR296673/CH-SHC-12-2014/2014/China
atgaagtctttaaattacttctggttgttcttaccattactttcaacactcagcctaccacaagatgtcactaggtgcca
gtccactattaacttcaggcggttcttttcaaaatttaatgtgcaggcacctgctgtcgttgtgttgggtggttatctac
ctagtatgaactcatctagctggtactgtggcacaggtcttgaaactgctagtggcgtgcatggtattttcctcagttac
atcgatgctgggcagggctttgagattggcatttcacaggagccgtttgatcctagtggttaccagctttatttacataa
ggccactaatggtaaccataatgctattgcacgactgcgcatttgccagtttccagataataaaacattgggccctactg
ttaatgatgttacaacaggtcgcaactgcctattcaacaaagccattccagcttatatgcaggatggaaaaaacatcgtt
gtcggcataacatgggacaatgatcgtgtcactgtttttgctgacaagatctatcatttttatcttaaaaatgattggtc
ccgtgttgcgacaagatgttacaataaaagaagttgtgctatgcaatatgtttatacacctacctactacatgcttaatg
ttactagtgcaggtgargatggcatttattatgaaccatgtacagctaattgcagtggttacgctgccaatgtgtttgcc
actgattctaatggccacataccagaaggttttagttttaataattggtttcttttgtccaatgattccactttgttgca
tggtaaggtggtttccaaccaacctttgttggtcaattgtcttttggccattcctaagatttatggactaggccaatttt
tctcattcaatcaaacgatggatggcgtttgtaatggagctgctgcgcagcgtgcaccagaggctctgaggtttaatatt
aatgacacctctgtcattcttgctgaaggctcaattgtacttcatactgctttaggaacaaatctttcttttgtttgcag
taattcctcagatcctcatttagccaccttcgccatacctttgggtgctacccaagtaccctattattgttttcttaaag
tggatacttacaactccactgtttataaatttttggctgttttacctcctaccgtcagggaaattgtcatcaccaagtat
ggtgatgtttatgtcaatgggtttggctacttgcatctcggtttgttggatgctgtcacaattaatttcactggtcatgg
cactgacgatgacgtttctggtttttggaccatagcatcgactaattttgttgatgcactcatcgaagttcaaggaactg
ccattcagcgtattctttattgtgatgatcctgttagccaactcaagtgttctcaggttgcttttgaccttgacgatggt
ttttaccctatttcttctaggaaccttctgagtcatgaacagccaacttcttttgttactctgccatcgtttaatgatca
ttcttttgttaacattactgtctctgcgtcttttggtggtcatagtggtgccaacctcattgcatctgacactactatca
atgggtttagttctttctgtgttgacactagacaatttaccatttcactgttttataacgttacaaacagttatggttat
gtgtctaaatcacaggacagtaattgccctttcaccttgcaatctgttaatgattacctgtcttttagcaaattttgtgt
ttccaccagccttttggctagtgcctgtaccatagatctttttggttaccctgagtttggtagtggtgttaagtttacgt
ccctttactttcaattcacaaagggtgagttgattactggcacgcctaaaccacttgaaggtgtcacggacgtttctttt
atgactctggatgtgtgtaccaagtatactatctatggctttaaaggtgagggtatcattacccttacaaattctagctt
tttggcaggtgtttattacacatctgattctggacagttgttagcctttaagaatgtcactagtggtgctgtttattctg
ttacgccatgttctttttcagagcaggctgcatatgttgatgatgatatagtgggtgttatctctagtttgtctagctcc
acttttaacagtactagggagttgcctggtttcttctaccattctaatgatggctctaattgtacagagcctgtgttggt
gtatagtaacataggtgtttgtaaatctggcagtattggctacgtcccatctcagtctggccaagtcaagattgcaccca
cggttactgggaatatcagtattcccaccaactttagtatgagtatt


>KR296669/CH-JPYC-02-2015/2015/China
atgaagtttttaaattacttctggttgttcttaccagtactttcaacactcagcctaccacaagatgtcactaggtgcca
gtccactattaacttcaggcggttcttttcaaaatttaatgtgcaggcacctgctgtcgttgtgttgggtggttatctac
ctagtatgaactcctctagctggtactgtggcacaggtcttgaaactgctagtggcgtgcatggtattttcctcagttac
atcgattctggtcagggctttgagattggcatttcacaggagccgtttgatcctagtggttaccagctttatttacataa
ggatactaatggtaaccataatgctattgcacgactgcgcatttgccagtttccagataataaaacattgggccctactg
ttaatgatgttacaacaggtcgtaactgcctattcaacaaagccattccagcttatatgcaggatggaaaaaatatcgtt
gtcggcataacatgggacaatgatcgtgtcactgtttttgctgacaagatctatcatttttatcttaaaaatgattggtc
ccgtgttgcgacaagatgttacaataaaagaagttgtgctatgcaatatgtttatacacctacctactacatgcttaatg
ttactagtgcaggtgaggatggcatttattatgaaccatgtacagctaattgcagtggttacgctgccaatgtgtttgcc
actgattctaatggccacataccagaaggttttagttttaataattggtttcttttgtccaatgattccactttgttgca
tggtaaggtggtttccaaccaacctttgttggtcaattgtcttttggccattcctaagatttatggactaggccaatttt
tttcattcaatcaaacgatggatggcgtttgtaatggagctgctgcgcagcgtgcaccagaggctctgaggtttaatatt
aatgacacctctgtcattcttgctgaaggctcaattgtacttcatactgctttaggaacaaatctttcttttgtttgcag
taattcttcagatcctcatttagctaccttcgccatacctctgggtgctacccaagtaccctattattgttttcttaaag
tggatacttacaactccactgtttataaatttttggctgttttacctcctaccgtcagggaaattgtcatcaccaagtat
ggtgatgtttatgttaatgggtttggatacttgcatctcggtttgttggatgctgtcacaattaatttcactggtcatgg
cactgacgatgatgtttctggtttttggaccatagcatcgactaattttgttgatgcactcatcgaagttcaaggaactg
ccattcagcgtattctttattgtgatgatcctgttagccaactcaagtgttctcaggttgcttttgaccttgacgatggt
ttttaccctatttcttctagaaaccttctgagtcatgaacagccaatttcttttgttactctgccatcatttaatgatca
ttcttttgttaacattactgtctctgctttctttggtggtcatagtggtgccaaccttattgcatctgacactactatca
atgggtttagttctttctgtgttgacactagacaatttaccatttcactgttttataacgttacaaacagttatggttat
gtgtctaattcacaggacagtaattgccctttcaccttgcaatctgttaatgattacctgtcttttagcaaattttgtgt
ttccaccagccttttggctagtgcctgtaccatagatctttttggttaccctgagtttggtagtggtgttaagtttacgt
ccctttactttcaattcacaaagggtgagttgattactggcacgcctaaaccacttgaaggtgtcacggacgtttctttt
atgactctgggtgtgtgtaccaagtatactatctatggctttaaaggtgagggtatcattacccttacaaattctagctt
tttggcaggtgtttattacacatctgattctggacagttgttagcctttaagaatgtcactagtggtgctgtttattctg
ttacgccatgttctttttcagagcaggctgcatatgttgatgatgatatagtgggtgttatttctagtttgtctagctcc
acttttaacagtactagggagttgcctggtttcttctaccattctaatgatggctctaattgtacagagcctgtgttggt
gtatagtaacataggtgtttgtaaatctggcagtattggctacgtcctatctcagtctggccaagtcaagattgcaccca
cggttactgggaatatcagtattcccaccaactttagtatgagtatt

>GU180144/KNU-0901/2009/South Korea
atgaggtctttaacctatttctggttgttcttaccagtacttccaatactcagcctaccacaagatgtctataggtgctc
agctaacactaactttaggcggttcttttcaaaatttaatgttcaggcgcctgcagtcgttgtactgggcggttatctac
ctagtggtgaaacacaggccgggtcaagaccttggtactgtgctggccgacatccaactgctagtggcgttcatggtatc
tttcttagccatattagaggtggtcatggctttgagattggcatttcgcaagagccgtttgaccctagtggttaccagct
ttatttacataaggccactaacggtaacactaatgccactgcgcgactgcgtatttgccagtttcccagcagtaaaacat
tgggccccactgctaatgatgatgttacaacaggtcgtaactgcctatttaacaaagccattccagctcatatgagtgaa
catagtgttgtcggcataacatgggataatgatcgtgtcactgtttttgctgacaagatctatcatttttatcttaaaaa
tgattggtcccgcgttgcgacaaactgttacaacagtggaggttgtgctatgcaatatgcttacgaacctatttactaca
tgcttaatgttactagtgctggtgaggatggtatttcttatcaaccctgtacagctaattgcattggttatgccgccaat
gtatttgccactgagtccaatggccacataccagaaggttttagttttaataattggtttcttttgtccaatgattccac
tttgtttcatggtaaagtggtttccaaccaacctttgttggtcaactgtctttgggccattcctaagatttacggactag
gccactttttctcatttaatcaaacgatggatggcgtttgtaacggagctactgcgtatcgtgccccagaggctctgagg
tttaatattaatgacacttctgtcattcttgctgaaggctcaattgtacttcatactgctttaggaacaaatctttcttt
tgtttgcagtaattcctcagatcctcacaaagccatcttctccatacctctgggtgctacccaagtaccctactattgct
ttcttaaagttgatacttacaactccactgtctataaatttcttgctgttttacctcctactgtcagggaaattgtcatc
accaagtacggtgatgtttatgtcaatgggtttggctacttgcatctcggtttgttggatgctgtcgcaattaacttcac
tggccatggcactaacgatgacgtctcaggtttctggaccatagcatcgactaattttattgatgcactcatcgaggttc
aagcaactgccattcagcgtattctttattgtgatgatcctgttagccaactcaagtgttctcaggtttcttttgacctt
gatgatggtttttaccctatttcttctagaaaccttcttagtcatgaacagccaatttcttttgttactttgccatcatt
taatgatcattcttttgttaatattactgtatctgcggcttttggtgattctggtggtgccaacctcgttgcatctgaca
ctactatcaatgggttcagttctttctgtgttgacactagacaatttaccattagactgttttacaacgttacaaacagt
tatggttatgtgtctaaatcacaggatagcaattgccctttcaccttgcaatctgttaatgattacctgtcttttagcaa
attttgtgtttcaaccagccttttggctggtgcttgtaccatagatctttttggttaccctgctttcggtagtggtgtta
agtttacgtccctctattttcaattcacaaagggtgagctgattactggcacgcctaaaccacttcaaggtgtcacggac
gtttcttttatgactctggatgtgtgtaccaagtatactatctatggctttaaaggtgagggtattattacccttacaaa
ttctagctttttggcaggtgtttattatacatctgattctggacagttgttagcctttaagaatgtcactagtggtgctg
tttattctgttacgccatgttctttttcagagcaggctgcttatgttgatgatgatatagtgggtgttatttctagtttg
tctaactccacttttaacaatactagggagttgcccggtttcttctaccattctaatgacggctccaattgtacagagcc
tgtgttggtgtatagtaacataggtgtctgtaaatctggtagtattggctatgtcccacttcagtatggccaagtcaaga
ttgcacccacggttactgggaatattagtattcccaccaactttagtatgagtatt


>KT941120/HUA-14PED96/2014/Vietnam
atgaagtttttgacctacttctggttgttcttaccagtactttcaacacttggcctaccacaagatgtcaccaggtgctc
agctaagactaattttaggcggttcttttcaaaatttaatgttcaggcgcctgcagttgttgtactgggcggttatctac
ctattggtgaaaactatggtgtcaattcaacttggtactgtgctggccaacatccaactgctagtggcgttcatggtatc
tttgttagccatattagaggtggtcatggctttgagattggcatttcgcaagagccttttgaccctagtggttaccagct
ttatttacataaggctactaacggtaacactaatgctactgcgcgactgcgcatttgccagtttcctagcagtaaaacat
tgggccccactgctaataatgatgttacaacaggtcgtaattgcctatttaacaaagccatcccagcttatatgagtgaa
catagtgttttcggcataacatgggataatgatcgtgtcactgtcttctttgacaagatctattatttttattttaaaaa
tgattggtctcgtgttgcgacaaagtgttacaacagtggaggttgtgctatgcaatatgtttacgaacccacctattaca
tgcttaatgttactagtgctggtgagggtggtatttcttatcaactctgtacagctaattgcattggttatgcatccaat
gtatttgctactcagcccaatggccacataccagaaggttttagttttaataattggtttcttttgtccaatgattccac
tttggtgcatggtaaggtggtttccaaccaaccattgttggtcaattgtcttttggccattcctaagatttatggactag
gccaatttttctcctttaatcaaacgatcgatggtgtttgtaatggagctgctgtgccgcgtgcaccagaggctctgagg
tttaatattaatgacacctctgtcattcttgctgaaggctcaattgtacttcatactgctttaggaacaaatttttcttt
tgtttgcagtaattcctcaaatccttacttagccaccttcgccatacctctgggtgctacccaagtaccctattattgtt
ttcttaaagtggatacttacaactcctccgtttataaattcttggctgttttacctcctaccgtcagggaaattgtcatc
accaagtatggtgacgtttatgtcaatgggtttggctacttgcatctcggtttgttggatgctgtcacaattaatttcac
tggtcatggcactgacgatgacgtttctggtttttggaccatagcatcgactaattttgttgatgcacttatcgaagttc
aaggaactgccattcagcgtattctttattgtgatgatcctgttagccaactcaagtgttctcaggtttcttttgacctt
gacgatggtttttaccctattcactctacaaaccttctgagtcatgaacagccaacttcttttgttactttgccatcatt
taatgatcattcttttgttaatattactgtctctgctgcttttggtggtcctagtggtgccaaccttattgcatctgaca
ctactatcaatgggtttagttctttctgtgttgacactagacaatttaccatttcactgttttataatgttacaaacagt
tatggttatgtgtctaaatcacaggacagtaattgccctttcaccttgcaatctgttaatgattacctgtcttttagcaa
attttgtgcttctaccagccttttggctagtgcctgtaccatagatctttttggttaccctgattttggtagtggtgtta
aggtcgcgtccctttattttcaattcacaaagggtgagttgattactggcacgcctaaaccacttgaaggtgttacggac
gtttcttttatgactctggatgtgtgtaccaagtatactatctatggctttaaaggtgagggtattattacccttacaaa
ttctagctttttggcaggtgtttattatacatctgattctggacagttgttagcttttaagaatgtcactagtggtgctg
tttattctgttacgccatgttctttttcagagcaggctgcatatgttgacgatgatatagtgggtgttatttctagtttg
tctaattccacttttaacagtactaaggagttgcctggtttcttctaccattctaatgatggctctaattgttcagagcc
tgtgttggtgtatagtaacataggtgtttgtaaatctggcagtattggctatgtcccatctcagtcaggccaagtcaaga
ttgcacccacggttactgggaatattagtattcccaccaactttagtatgagtatt

>KM196109/SK-030/2014/Canada
atgaagtctttaaattacttctggttgttcttaccagtactttcaacactcagcctaccacaagatgtcactaggtgcca
gtccactattaacttcaggcggttcttttcaaaatttaatgtgcaggcacctgctgtcgttgtgttgggtggttatctac
ctagtatgaactcctctagctggtactgtggcacaggtcttgaaactgctagtggcgtgcatggtattttcctcagttac
atcgatgctggtcagggctttgagattggcatttcacaggagccgtttgatcctagtggttaccagctttatttacataa
ggccactaatggtaaccataatgctattgcacgactgcgcatttgccagtttccagataataaaacattgggccctactg
ttaatgatgttacaacaggtcgtaactgcctattcaacaaagccattccagcttatatgcaggatggaaaaaatatcgtt
gtcggcataacatgggacaatgatcgtgtcactgtttttgctgacaagatctatcatttttatcttaaaaatgattggtc
ccgtgttgcgacaagatgttacaataaaagaagttgtgctatgcaatatgtttatacacctacctactacatgcttaatg
ttactagtgcaggtgaggatggcatttattatgaaccatgtacagctaattgcagtggttacgctgccaatgtgtttgcc
actgattctaatggccacataccagaaggttttagttttaataattggtttcttttgtccaatgattccactttgttgca
tggtaaggtggtttccaaccaacctttgttggtcaattgtcttttggccattcctaagatttatggactaggccaatttt
tctcattcaatcaaacgatggatggcgtttgtaatggagctgctgcgcagcgtgcaccagaggctctgaggtttaatatt
aatgacacctctgtcattcttgctgaaggctcaattgtacttcatactgctttaggaacaaatctttcttttgtttgcag
taattcttcagatcctcatctagctaccttcgccatacctctgggtgctacccaagtaccttattattgttttcttaaag
tggatacttacaactccactgtttataaatttttggctgttttacctcctaccgtcagggaaattgtcatcaccaagtat
ggtgatgtttatgtcaatgggtttggatacttgcatctcggtttgttggatgctgtcacaattaatttcactggtcatgg
cactgacgatgatgtttctggtttttggaccatagcatcgactaattttgttgatgcactcatcgaagttcaaggaaccg
ccattcagcgtattctttattgtgatgatcctgttagccaactcaagtgttctcaggttgcttttgaccttgacgatggt
ttttaccctatttcttctagaaaccttctgagtcatgaacagccaatttcttttgttactctgccatcatttaatgatca
ttcttttgttaacattactgtatctgcttcctttggtggtcatagtggtgccaaccttattgcatctgacactactatca
atgggtttagttctttctgtgttgacactagacaatttaccatttcactgttttataacgttacaaacagttatggttat
gtgtctaaatcacaggacagtaattgccctttcaccttgcaatctgttaatgattacctgtcttttagcaaattttgtgt
ttccaccagccttttggctagtgcctgtaccatagatctttttggttaccctgagtttggtagtggtgttaagtttacgt
ccctttactttcaattcacaaagggtgagttgattactggcacgcctaaaccacttgaaggtgtcacggacgtttctttt
atgactctggatgtgtgtaccaagtatactatctatggctttaaaggtgagggtatcattacccttacaaattctagctt
tttggcaggtgtttattacacatctgattctggacagttgttagcctttaagaatgtcactagtggtgaygtttattctg
ttacgccatgttctttttcagagcaggctgcatatgttgatgatgatatagtgggtgttatttctagtttgtctagctcc
acttttaacagtactagggagttgcctggtttcttctaccattctaatgatggctctaattgtacagagcctgtgttggt
gtatagtaacataggtgtttgtaaatctggcagtattggctacgtcccatctcagtctggccaagtcaagattgcaccca
cggttactgggaatattagtattcccaccaactttagtatgagtatt

>KM189367/ON-018/2014/Canada
atgaagtctttaacctacttctggttgttcttaccagtactttcaacacttagcctaccacaagatgtcaccaggtgctc
agctaacactaattttaggcggttcttttcaaaatttaatgttcaggcgcctgcagttgttgtactgggcggttatctac
ctattggtgaaaaccagggtgtcaattcaacttggtactgtgctggccaacatccaactgctagtggcgttcatggtatc
tttgttagccatattagaggtggtcatggctttgagattggcatttcgcaagagccttttgaccctagtggttaccagct
ttatttatataatgctactaacggtaacactaatgctactgcgcgactgcgcatttgccagtttcctagcattaaaacat
tgggccccactgctaataatgatgttacaacaggtcgtaattgcctatttaacaaagccatcccagctcatatgagtgaa
catagtgttgtcggcataacatgggataatgatcgtgtcactgtcttttctgacaagatctattatttttattttaaaaa
tgattggtcccgtgttgcgacaaagtgttacaacagtggaggttgtgctatgcaatatgtttacgaacccacctattaca
tgcttaatgttactagtgctggtgaggatggtatttcttatcaaccctgtacagctaattgcattggttatgctgccaat
gtatttgctactgagcccaatggccacataccagaaggttttagttttaataattggtttcttttgtccaatgattccac
tttggtgcatggtaaggtggtttccaaccaaccattgttggtcaattgtcttttggccattcctaagatttatggactag
gccaatttttctcctttaatcaaacgatcgatggtgtttgtaatggagctgctgtgcagcgtgcaccagaggctctgagg
tttaatattaatgacacctctgtcattcttgctgaaggctcaattgtacttcatactgctttaggaacaaatttttcttt
tgtttgcagtaattcctcaaatcctcacttagccaccttcgccatacctttgggtgctacccaagtaccctattattgtt
tttttaaagtggatacttacaactccactgtttataaattcttggctgttttacctccaaccgtcagggaaattgtcatc
accaaktatggtgatgtttatgtcaatgggtttggatacttgcatctcggtttgttggatgctgtcacaattaatttcac
tggtcatggcactgacgatgatgtttctggtttttggaccatagcatcgactaattttgttgatgcactcatcgaagttc
aaggaaccgccattcagcgtattctttattgtgatgatcctgttagccaactcaagtgttctcaggttgcttttgacctt
gacgatggtttttaccctatttcttctagaaaccttctgagtcatgaacagccaatttcttttgttactctgccatcatt
taatgatcattcttttgttaacattactgtatctgcttcctttggtggtcatagtggtgccaaccttattgcatctgaca
ctactatcaatgggtttagttctttctgtgttgacactagacaatttaccatttcactgttttataacgttacaaacagt
tatggttatgtgtctaaatcacaggacagtaattgccctttcaccttgcaatctgttaatgattacctgtcttttagcaa
attttgtgtttccaccagccttttggctagtgcctgtaccatagatctttttggttaccctgagtttggtagtggtgtta
agtttacgtccctttactttcaattcacaaagggtgagttgattactggcacgcctaaaccacttgaaggtgtcacggac
gtttcttttatgactctggatgtgtgtaccaagtatactatctatggctttaaaggtgagggtatcattacccttacaaa
ttctagctttttggcaggtgtttattacacatctgattctggacagttgttagcctttaagaatgtcactagtggtgctg
tttactctgttacgccatgttctttttcagagcaggctgcatatgttgatgatgatatagtgggtgttatttctagtttg
tctagctccacttttaacagtactagggagttgcctggtttcttctaccattctaatgatggctctaattgtacagagcc
tgtgttggtgtatagtaacataggtgtttgtaaatctggcagtattggctacgtcccatctcagtctggccaagtcaaga
ttgcacccacggttactgggaatattagtattcccaccaactttagtatgagtatt

>KJ645708/(MEX/104/2013)/2013/Mexico
atgaagtctttaacctacttctggttgttcttaccagtactttcaacacttagcctaccacaagatgtcaccaggtgctc
agctaacactaattttaggcggttcttttcaaaatttaatgttcaggcgcctgcagttgttgtactgggcggttatctac
ctattggtgaaaaccagggtgtcaattcaacttggtactgtgctggccaacatccaactgctagtggcgttcatggtatc
tttgttagccatattagaggtggtcatggctttgagattggcatttcgcaagagccttttgaccctagtggttaccagct
ttatttacataaggctactaacggtaacactaatgctactgcgcgactgcgcatttgccagtttcctagcattaaaacat
tgggccccactgctaataatgatgttacaacaggtcgtaattgcctatttaacaaagccatcccagctcatatgagtgaa
catagtgttgtcggcataacatgggataatgatcgtgtcactgtcttttctgacaagatctattatttttattttaaaaa
tgattggtcccgtgttgcgacaaagtgttacaacagtggaggttgtgctatgcaatatgtttacgaacccacctattaca
tgcttaatgttactagtgctggtgaggatggtatttcttatcaaccctgtacagctaattgcattggttatgctgccaat
gtatttgctactgagcccaatggccacataccagaaggttttagttttaataattggtttcttttgtccaatgattccac
tttggtgcatggtaaggtggtttccaaccaaccattgttggtcaattgtcttttggccattcctaagatttatggactag
gccaatttttctcctttaatcaaacgatcgatggtgtttgtaatggagctgctgtgcagcgtgcaccagaggctctgagg
tttaatattaatgacacctctgtcattcttgctgaaggctcaattgtacttcatactgctttaggaacaaatttttcttt
tgtttgcagtaattcctcaaatcctcacttagccaccttcgccayacctctgggtgctacccaagtaccttattattgtt
ttcttaaagtggatacttacaactccactgtttataaatttttggctgttttacctcctaccgtcagggaaattgtcatc
accaagtatggtgatgtttatgtcaatgggtttggatacttgcatctcggtttgttggatgctgtcacaattaatttcac
tggtcatggcactgacgatgatgtttctggtttttggaccatagcatcgactaattttgttgatgcactcatcgaagttc
aaggaaccgccattcagcgtattctttattgtgatgatcctgttagccaactcaagtgttctcaggttgcttttgacctt
gacgatggtttttaccctatttcttctagaaaccttctgagtcatgaacagccaatttcttttgttactctgccatcatt
taatgatcattcttttgttaacattactgtatctgcttcctttggtggtcatagtggtgccaaccttattgcatctgaca
ctactatcaatgggtttagttctttctgtgttgacactagacaatttaccatttcactgttttataatgttacaaacagt
tatggttatgtgtctaaatcacaggacagtaattgccctttcaccttgcaatctgttaatgattacctgtcttttagcaa
attttgtgtttccaccagccttttggctagtgcctgtaccatagatctttttggttaccctgagtttggtagtggtgtta
agtttacgtccctttactttcaattcacaaagggtgagttgattactggcacgcctaaaccacttgaaggtgtcacggac
gtttcttttatgactctggatgtgtgtaccaagtatactatctatggctttaaaggtgagggtatcattacccttacaaa
ttctagccttttggcaggtgtttattacacatctgattctggacagttgttagcctttaagaatgtcactagtggtgctg
tttattctgttacgccatgttctttttcagagcaggctgcatatgttgatgatgatatagtgggtgttatttctagtttg
tctagctccacttttaacagtactagggagttgcctggtttcttctaccattctaatgatggctctaattgtacagagcc
tgtgttgktgtatagtaacataggtgtttgtaaatctggcagtattggctacgtcccatctcagtctggccaagtcaaga
ttgcacccacggttactgggaatattagtattcccaccaactttagtatgagtatt

>KU710223 [organism=porcine epidemic diarrhea virus] [strain=SD/QD/2015] S1 gene RNA,partial cds
atgaagtctttaaattacttctggttgttcttaccagtactttcaacactcagcctaccacaagatgtcaccaggtgctc
agctaacactaattttaggcggttcttttcaaaatttaatgttcagccgcctgcagttgttgtactgggcggttatctac
ctattggtgaaaaccagggtgtcaattcaacttggtactgtgctggccaacatccaactgctagtggcgttcatggtatt
tttgttagccatattagaggtggtcatggctttgagattggcatttcgcaagagccttttgaccctagtggttaccagct
ttatttacacaaggctactaatggtaacactaatgctactgcgcgactgcgcatttgccagtttcctagcattaaaacat
tgggccccactgctaataatgatgttacaacaggtcgtaattgcctatttaacaaagccatcccagctcatatgagtgaa
catagtgttgtcggcataacatgggataatgatcgtgtcactgtcttttctgacaagatctattatttttattttaaaaa
tgattggtcccgtgttgcgacaaagtgttacaacagtggaggttgtgctatgcaatatgtttacgaacccacctattaca
tgcttaatgttactagtgcaggtgaggatggcatttcttatcaaccctgtacagctaattgcattggttattctgccaat
gtatttgctactgagcccaatggccacataccagaaggttttagttttaataattggtttcttttgtccaatgattccac
tttgttgcatggtaaggtggtttccaaccaacctttgttggtcaattgtcttttggccattcctaagatttatggactag
gccaatttttctcattcaatcaaacgatggatggcgtttgtaatggagctgctgcgcagcgtgcaccagaggctctgagg
tttaatattaatgacacctctgtcattcttgctgaaggctcaattgtacttcacactgctttaggaacaaatctttcttt
tgtttgcagtaattcttcagatcctcctttagctaccttcaccatacctctgggtgctacccaagtaccctattattgtt
ttcttaaagtggatacttacaactccactgtttataaatttttggctgttttacctcctaccgtcagggaaattgtcatc
accaagtatggtgatgtttatgtcaatgggtttggatacttgcatctcggtttgttggatgctgtcacaattaatttcac
tggtcatggcactgacgatgatgtttctggtttttggaccatagcatcgactaattttgttgatgcactcatcgaagtcc
aaggaactgccattcagcgtattctttattgtgatgatcctgttagccaactcaagtgttctcaggttgcttttgacctt
gacgatggtttttactctatttcttctagaaaccttctgagtcatgaacagccaatttcttttgttactctgccatcatt
taatgatcattcttttgttaacattactgtctctgcttcctttggtggtcatagtggtgccaaccttattgcatctgaca
ctactatcaatgggtttagttctttctgtgttgacactagacaatttaccatttcactgttttataacgttacaaacagt
tatggttatgtgtctaactcacaggacagtaattgccctttcaccttgcaatctgttaatgattacttgtcttttagcaa
attttgtgtttccaccagccttttggctagtgcctgtaccatagatatttttggttaccctgagtttggtggtggtgtta
agtttacgtccctttactttcaattcacagagggtgagttgattactggcacgcctaaaccacttgaaggtgtcacggac
gtttcttttatgactctggatgtgtgtaccaagtatactatctatggctttaaaggtgagggtatcattacccttacaaa
ttctagccttttggcaggtgtttattacacatctgattctggacagttgttagcctttaagaatgtcactagtggtgctg
tttattctgttacgccatgttctttttcagagcaggctgcatatgttgatgatgatatagtgggtgttatttctagtttg
tctaactccacttttaacagtactagggagttgcctggtttcttctaccattctaatgatggctctaattgtacagagcc
tgtgttggtgtatagtaacataggtgtttgtaaatctggcagtattggctacgtcccatctcagtctggccaagccaaga
ttgcacccacggttactgggaatatcagtattcccaccaactttagtatgagtatt

>KU710224 [organism=porcine epidemic diarrhea virus] [strain=BJ/2015/111] S1 gene RNA,partial cds
atgaagtctttaacctacttctggttgttcttaccagtactttcaacatttagcctaccacaagatgtcaccaggtgctc
agctaacactaattttaggcggttcttctcaaaatttaatgttcaggcgcctgcagttgttgtactcggcggttatctac
ctactggtgaaaaccagggtgtcaattcaacttggtactgtgctggccaacatccaactgctagtggcgttcatggtatc
tttcttagccatattagaggtggtcatggctttgagattggcatttcgcaagagccttttgaccctagtggttaccagct
ttatttacataaggctactaacggtaacactaatgctactgcgcgactgcgtatttgccagtttcctaacattaaaacat
tgggccccactgctaataatgatgttacaacaggtcgtaactgcctatttaacaaagccatcccagctcatatgagtgaa
cacagtgttgtcggcgtaacatgggataatgatcgtgtcactgtcttttctgacaagatctatcatttttattttaaaaa
tgattggtcccgtgttgcgacaaagtgttacaacagtggaggttgtgctatgcaatatgtttacgaacccacctactaca
tgcttaatgttactagtgctggtgaggatggcatttcttatcaaccctgtacagctaattgcattggttatgctgccaat
gtatttgctactgagcccaatggccacataccagaaggttttagttttaataattggtttcttttgtccaatgattccac
tttgttgcatggtaaggtggtttcctaccaacctttgttggtcaattgtcttttggccattcctaagatttatggactag
gccaatttttctcattcaatcaaacgatggatggcgtttgtaatggagctgctgtgcagcgtgcaccagaggctctgagg
tttaatattaatgacacctctgtcattcttgctgaaggctcaattgtacttcacactgctttaggaacaaatttttcttt
tgtttgcagtaattcttcaaaccctcatttagctaccttcgccatacctctgggtgctacccaagtaccctattattgtt
ttcttaaagtggatacttataactccactgtttataaatttttggctgttttacctcctaccgtcagggaaattgtcatc
accaagtatggtgatgtttatgtcaatgggtttggatacttgcatctcggtttgttggatgctgtcacaattaatttcac
tggttatggcactgacgatgatgtttctggtttttggaccatagcatcgactaattttgttgatgcactcatcgaagttc
aaggaactgccattcagcgtattctttattgtgatgatcctgttagccaactcaagtgttctcaggttgcttttgacctt
gacgatggtttttaccctatttcttctagaaaccttctgagtcatgaacagccaatttcttttgttactctgccatcatt
taatgatcattcttttgttaacattactgtctctgcttcctttggtggtcatagtggtgccaaccttattgcatctgaca
ctactatcaatgggttcagttctttctgtgttgacactagacaatttaccatttcactgttttataacgttacaaacagt
tatggttatgtgtctaaatcacaggacagtaattgccctttcaccttgcaatctgttaatgattacctgtcttttagcaa
attttgtgtttccaccagccttttggctagtgcctgcaccatagatctttttggttaccctgagtttggtagtggtgtta
agtttacgtccctttactttcaattcacaaaaggtgagttgattactggcatgcctaaaccacttgaaggtgtcacggac
gtttcttttatgactctggatgtgtgtaccaagtatactatctatggctttaaaggtgagggtatcattacccttacaaa
ttctagctttttggcaggtgtttattacacatctgattctggacagttgttagcctttaagaatgtcactagtggtgctg
tttattctgttacgccatgttctttttcagagcaggctgcatatgttgatgatgatatagtgggtgttatttctagtttg
tctagctccacttttaacagtactagggagttgcctggtttcttctaccattctaatgatggctctaattgtacagagcc
tgtgttggtgtatagtaacataggtgtttgtaaatctggcagcattggctacgtcccatctcagtctggccaagtcaaga
ttgcacccacggttactgggaatatcagtattcccaccaactttagtatgagtatt

>KU710225 [organism=porcine epidemic diarrhea virus] [strain=GD/MM/2015] S1 gene RNA,partial cds
ATGAAGTCTTTAACCTACTTCTGGTTGTTCTTACCAGTACTTTCAACACTTAGCCTACCACAAGATGTCACCAGGTGCTC
AGCTAACACTAATTTTAGGCGGTTCTTTTCAAAATTTAATGTTCAGGCGCCTGCAGTTGTTGTACTGGGCGGTTATCTAC
CTATTGGTGAGAACCAGGGTGTCAATTCAACTTGGTACTGTGCTGGCCAACATCCAACTGCTAGTGGCGTTCATGGTATC
TTTGTTAGCCATATTAGAGGTGGTCATGGCTTTGAGATTGGCATTTCGCAAGAGCCTTTTGACCCTAGTGGTTACCAGCT
TTATTTACATAAGGCCACTAACGGTAACACTAATGCTACTGCGCGACTGCGCATTTGCCAGTTTCCTAGCATTAAAACAT
TGGGCCCCACTGCTAATAATGATGTTACAACAGGTCGTAATTGCCTATTTAATAAAGCCATCCCAGCTCATATGAGTGAA
CATAGTGTTGTCGGCATAACATGGGATAATGATCGTGTCACTGTCTTTTCTGACAAGATCTATCATTTTTATTTTAAAAA
TGATTGGTCCCGTGTTGCGACAAAGTGTTACAACAGTGGAGGTTGTGCTATGCAATATGTTTACGAACCCACCTATTACA
TGCTTAATGTTACTAGTGCTGGTGAGGATGGTATTTCTTATCAACCCTGTACAGCTAATTGCATTGGTTATGCTGCCAAT
GTATTTGCTACTGAGCCCAATGGCCACATACCAGAAGGTTTTAGTTTTAATAATTGGTTTCTTTTGTCCAATGATTCCAC
TTTGGTGCATGGTAAGGTGGTTTCCAACCAACCATTGTTGGTCAATTGTCTTTTGGCCATTCCTAAGATTTATGGACTAG
GCCAATTTTTCTCCTTTAATCAAACGATCGATGGTGTTTGTAATGGAGCTGCTGTGCAGCGTGCACCAGAGGCTCTGAGG
TTTAATATTAATGACACCTCTGTCATTCTTGCTGAAGGCTCAATTGTACTTCATACTGCTTTAGGAACAAATTTTTCTTT
TGTTTGCAGTAATTCCTCAAATCCTCACTTAGCCACCTTCGCCATACCTTTGGGTGCTACCCAAGTACCCTATTATTGTT
TTCTTAAAGTGGATACTTACAACTCCACTGTTTATAAATTCTTGGCTGTTTTACCTCCAACCGTCAGGGAAATTGTCATC
ACCAAGTATGGTGATGTTTATGTCAATGGGTTTGGATACTTGCATCTCGGTTTGTTGGATGCTGTCACAATTAATTTCAC
TGGTCATGGCACTGACGATGATGTTTCTGGTTTTTGGACCATAGCATCGACTAATTTTGTTGATGCACTCATCGAAGTTC
AAGGAACCGCCATTCAGCGTATTCTTTATTGTGATGATCCTGTTAGCCAACTCAAGTGTTCTCAGGTTGCTTTTGACCTT
GACGATGGTTTTTACCCTATTTCTTCTAGAAACCTTCTGAGTCATGAACAGCCAATTTCTTTTGTTACTCTGCCATCATT
TAATGATCATTCTTTTGTTAACATTACTGTATCTGCTTCCTTTGGTGGTCATAGTGGTGCCAACCTTATTGCATCTGACA
CTACTATCAATGGGTTTAGTTCTTTCTGTGTTGACACTAGACAATTTACCATTTCACTGTTTTATAACGTTACAAACAGT
TATGGTTATGTGTCTAAATCACAGGACAGTAATTGCCCCTTCACCTTGCAATCTGTTAATGATTACCTGTCTTTTAGCAA
ATTTTGTGTTTCCACCAGCCTTTTGGCTAGTGCCTGTACCATAGATCTTTTTGGTTACCCTGAGTTTGGTAGTGGTGCTA
AGTTTACGTCCCTTTACTTTCAATTCACAAAGGGTGAGTTGATTACTGGCACGCCTAAACCACTTGAAGGTGTCACGGAC
GTTTCTTTTATGACTCTGGATGTGTGTACCAAGTATACTATCTATGGCTTTAAAGGTGAGGGTATCATTACCCTTACAAA
TTCTAGCTTTTTGGCAGGTGTTTATTACACATCTGATTCTGGACAGTTGTTAGCCTTTAAGAATGTCACTAGTGGTGCTG
TTTATTCTGTTACGCCATGTTCTTTTTCAGAGCAGGCTGCATATGTTGATGATGATATAGTGGGTGTTATTTCTAGTTTG
TCTAGCTCCACTTTTAACAGTACTAGGGAGTTGCCTGGTTTCTTCTACCATTCTAATGATGGCTCTAATTGTACAGAGCC
TGTGTTGGTGTACAGTAACATAGGTGTTTGTAAATCTGGCAGTATTGGCTACGTCCCATCTCAGTCTGGCCAAGTCAAGA
TTGCACCCACGGTTACTGGGAATATTAGTATTCCCACCAACTTTAGTATGAGTATT

>KU710226 [organism=porcine epidemic diarrhea virus] [strain=HLJ/QQHR/2015] S1 gene RNA,partial cds
atgaagtctttaacctacttctggttgttcttaccagtactttcaacatttagcctaccacaagatgtcaccaggtgctc
agctaacactaattttaggcggttcttctcaaaatttaatgttcaggcgcctgcagttgttgtactcggcggttatctac
ctactggtgaaaaccagggtgtcaattcaacttggtactgtgctggccaacatccaactgctagtggcgttcatggtatc
tttcttagccatattagaggtggtcatggctttgagattggcatttcgcaagagccttttgaccctagtggttaccagct
ttatttacataaggctactaacggtgacactaatgctactgcgcgactgcgtatttgccagtttcctaacattaaaacat
tgggccccactgctaataatgatgttacaacaggtcgtaactgcctatttaacaaagccatcccagctcatatgagtgaa
cacagtgttgtcggcgtaacatgggataatgatcatgtcactgtcttttctgacaagatctatcatttttattttaaaaa
tgattggtcccgtgttgcgacaaagtgttacaacagtggaggttgtgctatgcaatatgtttacgaacccacctactaca
tgcttaatgttactagtgctggtgaggatggcatttcttatcaaccctgtacagctaattgcattggttatgctgccaat
gtatttgctactgagcccaatggccacataccagaaggttttagttttaataattggtttcttttgtccaatgattccac
tttgttgcatggtaaggtggtttccaaccaacctttgttggtcaattgtcttttggccattcctaagatttatggactag
gccaatttttctcattcaatcaaacgatggatggcgtctgtaatggagctgctgcgcagcgtgcaccagaggctctgagg
tttaatattaatgacacctctgtcattcttgctgaaggctcaattgtacttcacactgctttaggaacaaatctttcttt
tgtttgcagtaattcttcaaaccctcgtttagctaccttcgccatacctttgggtgctatccaagtaccctattattgtt
ttcttaaagtggatacttataattccactgtttataaatttttggctgttttacctcctaccgtcagggaaattgtcatc
accaagtatggtgatgtttatgtcaatgggcttggatacttgcatctcggtttgttggatgctgtcacaattaatttcac
tggtcatggcattgacgatgatgtttctggtttttggaccatagcatcgactaattttgttgatgcactcatcgaagttc
aaggaactgccattcagcgtattctttattgtgatgatcctgttagccaactcaagtgttctcaggttgcttttgacctt
gacgatggtttttaccctatttcttctagaaaccttctgagtcatgaacagccaatttcttttgttactctgccatcatt
taatgatcattcttttgttaacattactgtctctgcttcctttggtggtcatagtggtgccaaccttattgcatctgaca
ctactatcaatggttttagttctttctgtgttgacactagacaatttaccatttcactgttttataacgttacaaacagt
tatggttatgtgtataaatcacaggacagtaattgccctttcaccttgcaatctgttaatgattacctgtcttttagcaa
attttgtgtttccaccagccttttggctagtgcctgcaccatagatctttttggttaccctgagtttggtagtggtgtta
agtttacgtccctttactttcaattcacaaaaggtgagttgattactggcacgcctaaaccacttgaaggtgtcacggac
gtttcttttatgactctggatgtgtgtaccaagtatactatctatggctttaaaggtgagggtatcattacccttacaaa
ttctagctttttggcaggtgtttattacacatctgattctggacagttgttagcctttaagaatgtcactagtggtgctg
tttattctgttacgccatgttctttttcagagcaggctgcatatgttgatgatgatatagtgggtgttatttctagtttg
tctagctccacttttaacagtactagggagttgcctggtttcttctaccattctaatgatggctctaattgtacagagcc
tgtgttggtgtatagtaacataggtgtttgtaaatctggcagtattggctacgtcccatctcagtctggccaagtcaaga
ttgcacccacggttactgggaatatcagtattcccaccaactttagtattagtatt

>KU710227 [organism=porcine epidemic diarrhea virus] [strain=SC/CD/2015] S1 gene RNA,partial cds
atgaattctttaacttacttctggttgttcttaccagtactttcaacacttagcctaccacaagatgtcaccaggtgctc
agctaacactaattttaggcggttcttttcaaaatttaatgttcaggcgcctgcagttgttgtactgggcggttatctac
ctattggtgaaaaccagggtgtcaactcaacttggtactgtgctggccaacatccaactgctagtggcgttcatggtatc
tttcttagccatattagaggtggtcatggctttgagattggcatttcgcaagagccttttgaccctagtggttaccagct
ttatttacataaggctactaacggtaacactaatgctactgcgcgactgcgcatttgccagtttcccagcattaaaacat
tgggccccactgctaataatgatgttacaacaggtcgtaactgcctatttaacaaagccatcccagctcatatgagtgaa
catagtgttgtcggcataacatgggataatgatcgtgtcactgtcttttctgacaagatctattatttttattttaaaaa
tgattggtctcgtgttgcgacaaagtgttacaacagtggaggttgtgctatgcaatatgtttacgaacccacttattaca
tgcttaatgttactagtgctggtgagggtggtatttcttatcaaccctgtacagctaattgcattggttatgctgccaat
gtatttgctactgagcccaatggccacataccagaaggttttagttttaataattggtttcttttgtccaatgattccac
tttggtgcatggtaaggtggtttccaaccaaccattgttggtcaattgtcttttggccattcctaagatttatggactag
gccaatttttctcctttaatcaaacgatcgatggtgtttgtaatggagctgctgtgcagcgtgcaccagaggctctgagg
tttaatattaatgacacctctgtcattcttgctgaaggctcaattgtacttcatactgcttttggaacaaatctttcttt
tgtttgcagtaattcctcaaatcctcatttagccaccttcgccatacctttgggtgctacccaagtaccctattattgtt
ttcttaaagtggatacttacaactccactgtttataaattcttggctgttttacctcccaccgtcagggaaattgtcatc
accaagtatggtgatgtttatgtcaatgggtttggctacttgcatatcggtttgttggatgctgtcacaattaatttcac
tggtcatggcactgacgatgacgtttctggtttttggaccatagcatcgactaattttgttgatgcactcatcgaagttc
aaggaactgccattcagcgtattctttattgtgatgatcctgttagccaactcaagtgttctcaggttgcttttgacctt
gacgatggtttttaccctatttcttctaggaaccttctgagtcatgaacagccaatttcttttgttactctgccatcatt
taatgatcattcttttgttaacattactgtctctgcgtcttttggtggtcatagtggtgccaacctcattgcatctgaca
ctactatcaatgggtttagttctttctgtgttgacactagacaatttaccatttcactgttttataacgttacaaacagt
tatggttatgtgtctaaatcacaggacactaactgccctttcaccttgcaatctgttaatgattacctgtcttttagcaa
attttgtgtttctaccagccttttggctagtgcctgtaccatagatctttttggttaccctgagtttggtagtggtgtta
agtttacgtccctttactttcaattcacaaagggtgagttgattactggcacgcctaaaccacttgaaggtgtcacggac
gtttcttttatgactctggatgtttgtaccaagtatactatctatggctttaaaggtgagggtgtcattacccttacaaa
ttctagctttttggcaggtgtttattacacatctgattctggacagttgttagcctttaagaatgtcactagtggtgctg
tttattctgttacgccatgttctttttcagagcaggctgcatatgttgatgatgatatagtgggtgttatttctagtttg
tctaattccacttttaatagtactagggagttgcctggtttcttctaccattctaatgatggctctaattgtacagagcc
tgtgttggtgtatagtaacataggtgtttgtaaatctggcagtattggctacgtcacatctcagtctggccaagtcaaga
ttgcacccatggttaatgggaatattagtattcccaccaactttagtatgagtatt

>KU710228 [organism=porcine epidemic diarrhea virus] [strain=SH/SG/2015] S1 gene RNA,partial cds
atgaagtctttaacctacttctggttgttcttaccagtactttcaacacttagcctaccacaagatgtcaccaggtgctc
agctaacactaattttaggcggttcttttcaaaatttaatgttcaggcgcctgcagttgttgtactgggcggttatctac
ctattggtgaaaaccagggtgttaattcaacttggtactgtgctggccaacatccaactgctagtggcgttcatggtatc
tttcttagccatattagaggtggtcatggctttgagattggcatttcgcaagagccttttgaccctagtggttaccagct
ttatttacataaggctactaatggtaacactaatgctactgcgcgattgcgcatttgccagtttcccagcattaaaacat
tgggccccactgctgataacgatgttacaacaggtcgtaactgcctatttaacaaagccatcccagctcatatgagtgaa
catagtgttgtcggcataacatgggataatgatcgtgtcagtgtcttttctgacaagatctatcatttttattttaaaaa
tgattggtcccgtgttgcgacaaagtgttacaacagtggaggttgtgctatgcaatatgtttacgaacccacttactaca
tgcttaatgttactagtgctggtgaggatggtatttcttatcaaccctgtacagctaattgcattggttatgctgccaat
gtatttgctactgagcccaatggccacataccagaaggttttagttttaataattggtttcttttgtccaatgattccac
tttggtgcatggtaaggtggtttccaaccaaccattgttggtcaattgtcttttggccatgcctaagatttatggactag
gacaatttttctccttcaatcaaacgatcgatggtgtttgtaatggagctgctgtgcagcgtgcaccagaggctctgagg
tttaatatcaatgacacctctgtcattcttgctgaaggctcaattgtacttcacactgctttaggaacaaatctttcttt
tgtttgcagtaattcttcaaatcctcatttagctaccttcaccatacctctgggtgctacccaagtaccctattattgtt
ttcttaaagtggatacttacaactccactgtttataaatttttggctgttttacctcctaccgtcagggaaattgtcatc
accaagtatggtgatgtttatgtcaatgggtttggatacttgcatctcggtttgttggatgctgtcacaattaatttcac
tggtcatggcactgacgatgatgtttctggtttttggaccatagcatcgactaattttgttgatgcactcatcgaagttc
aaggaactgccattcagcgtattctttattgtgatgatcctgttagccaactcaagtgttctcaggttgcttttgacctt
gacgatggtttttaccctatttcttctagaaaccttctgagtcatgaacagccaatttcttttgttactctgccatcatt
taatgatcattcttttgttaacattactgtctctgcttcctttggtggtcatagtggtgccaaccttattgcatctgaca
ctactatcaatgggtttagttctttctgtgttgacactagacaatttaccatttcactgttttataacgttacaaacagt
tatggttatgtgtctaaatcacaggacagtaattgccctttcaccttgcaatctgttaatgattacctgtcttttagcaa
attttgtgtttccaccagccttttggctagtgcctgtaccatagatctttttggttaccctgagtttggtagtggtgtta
agtttacgtccctttactttcaattcacaaagggtgagttgattactggcacgcctaaaccacttgaaggtgtcacggac
gtttcttttatgactctagatgtgtgtaccaagtatactatctatggctttaaaggtgagggtatcattacccttacaaa
ttctagctttttgacaggtgtttattacacatctgattctggacagttgttagcctttaagaatgtcactagtggtgctg
tttattctgttacgccatgttctttttcagagcaggctgcatatgttgatgatgatatagtgggtgttatttctagtttg
tctagctccacttttaacagtactagggagttgcctggtttcttttaccattctaatgatggctctaattgtacagagcc
tgtgttggtgtatagtaacataggtgtttgtaaatctggcagtattggctacgtcccatctcagtctggccaagtcaaga
ttgcacccacggttactgggaatatcagtattcccaccaactttagtatgagtatt

>KU710229 [organism=porcine epidemic diarrhea virus] [strain=HeB/2015/516] S1 gene RNA,partial cds
ATGAAGTCTTTAACCTACTTCTGGTTGTTCTTACCAGTACTTTCAACACTTAGCCTACCACAAGATGTCACCAGGTGCTC
AGCTAACACTAATTTTAGGCGGTTCTTTTCAAAATTTAATGTTCAGGCGCCTGCAGTTGTTGTACTGGGCGGTTATCTAC
CTATTGGTGAAAACCAGGGTGTCAATTCAACTTGGTACTGTGCTGGCCAACATCGAACTGCTAGTGGCGTTCATGGTATC
TTTGTTAGCCATATTAGAGGTGGTCATGGCTTTGAGATTGGCATTTCGCAAGAGCCTTTTGACCCTAGTGGTTACCAGCT
TTATTTACATAAGGCTACTAATGGTAACACTAATGCTACTGCGCGACTGCGCATTTGCCAGTTTCCTAGCATTAAAACAT
TGGGCCCCACTGCTAATAATGATGTTACAACAGGTCGTAATTGCCTGTTTAACAAAGCCATCCCAGCTCATATGAGTGAA
CATAGTGTTGTCGGCATAACATGGGATAATGATCGTGTCACTGTCTTTTCTGACAAGATCTATTATTTTTATTTTAAAAA
TGATTGGTCCCGTGTTGCGACAAAGTGTTACAACAGTGGAGGTTGTGCTATGCAATATGTTTACGAACCCACCTATTACA
TGCTTAATGTTACTAGTGCTGGTGAGGATGGTATTTCTTATCAACTCTGTACAGCTAATTGCATTGGTTATGCTGCCAAT
GTATTTGCTACTGAGCCCAATGGCCACATACCAGAAGGTTTTAGTTTTAATAATTGGTTTCTTTTGTCCAATGATTCCAC
TTTGGTGCATGGTAAGGTGGTTTCCAACCAACCATTGTTGGTCAATTGTCTTTTGGCCATTCCTAAGATTTATGGACTAG
GCCAATTTTTCTCCTTTAATCAAACGATCGATGGTGTTTGTAATGGAGCTGCTGTGCAGCGTGCACCAGAGGCTCTGAGG
TTTAATATTAATGACACCTCTGTCATTCTTGCTGAAGGCTCAATTGTACTTCATACTGCTTTAGGAACAAATTTTTCTTT
TGTTTGCAGTAATTCTTCAGATCCTCATTTAGCTACCTTCACCATACCTCTGGGTGCTACCCAAGTACCCTATTATTGTT
TTCTTAAAGTGGATACTTACAACTCCACTGTTTATAAATTTTTGGCTGTTTTACCTCCTACCGTCAGGGAAATTGTCATC
ACCAAGTATGGTGATGTTTATGTCAATGGGTTTGGATACTTGCATCTCGGTTTGTTGGATGCTGTCACAATTAATTTCAC
TGGTCATGGCACTGACGATGATGTTTCTGGTTTTTGGACCATAGCATCGACTAATTTTGTTGATGCACTCATCGAAGTTC
AAGGAACTGCCATTCAGCGTATTCTTTATTGTGATGATCCTGTTAGCCAACTCAAGTGTTCTCAGGTTGCTTTTGACCTT
GACGATGGTTTTTACCCTATTTCTTCTAGAAACCTTCTGAGTCATGAACAGCCAATTTCTTTTGTTACTCTGCCATCATT
TAATGATCATTCTTTTGTTAACATTACTGTCTCTGCTTCCTTTGGTGGTCATAGTGGTGCCAACCTTATTGCATCTGACA
CTACTATCAATGGGTTTAGTTCTTTCTGTGTTGACACTAGACAATTTACCATTTCACTGTTTTATAACGTTACAAACAGT
TATGGTTATGTGTCTAAATCACAGGACAGTAATTGCCCTTTCACCTTGCAATCTGTTAATGATTACCTGTCTTTTAGCAA
ATTTTGTGTTTCCACCAGCCTTTTGGCTAGTGCCTGTACCATAGATCTTTTTGGTTACCCTGAGTTTGGTAGTGTTGTTA
AGTTTACGTCCCTTTACTTTCAATTCACAAAGGGTGAGTTGATTACTGGCACGCCTAAACCACTTGAAGGTGTCACGGAC
GTTTCTTTTATGACTCTGGATGTGTGTACCAAGTATACTATCTATGGCTTTAAAGGTGAGGGTATCATTACCCTTACAAA
TTCTAGCTTTTTGGCAGGTGTTTATTACACATCTGATTCTGGACAGTTGTTAGCCTTTAAGAATGTCACTAGTGGTGCTG
TTTATTCTGTTACGCCATGTTCTTTTTCAGAGCAGGCTGCATATGTTGATGATGATATAGTGGGTGTTATTTCTAGTTTG
TCTAGCTCCACTTTTAACAGTACTAGGGAGTTGCCTGGTTTCTTCTACCATTCTAATGATGGCTCTAATTGTACAGAGCC
TGTGTTGGTGTATAGTAACATAGGTGTTTGTAAATCTGGCAGTATTGGCTACGTCCCATCTCAGTCTGGCCAAGTCAAGA
TTGCACCCACGGTTACTGGGAATATCAGTATTCCCACCAACTTTAGAATGAGTATT

>KU710230 [organism=porcine epidemic diarrhea virus] [strain=HeN/MY/2015] S1 gene RNA,partial cds
atgaagtctttaacctacttctggttgttcttaccagtactttcaacacttagcctaccacaagatgtcaccaggtgctc
agctaacactaattttaggcggttcttttcaaaatttaatgttcaggcgcctgcagttgttgtactgggcggttatctac
ctattggtgaaaaccagggtgtcaattcaacttggtactgtgctggccaacatccaactgctagtggcgttcatggtatc
tttgttagccatattagaggtggtcatggctttgagattggcatttcgcaagagccttttgaccctagtggttaccagct
ttatttacataaggctactaacggtaacactaatgctactgcgcgactgcgcatttgccagtttcctagcattaaaacat
tgggccccactgctaataatgatgttacaacaggtcgtaattgcctatttaacaaagccatcccagctcatatgagtgaa
catagtgttgtcggcataacatgggataatgatcgtgtcactgtcttttctgacaagatctatcatttttattttaaaaa
tgattggtcccgtgttgcgacaaagtgttacaacagtggaggttgtgctatgcaatatgtttacgaacccacctattaca
tgcttaatgttactagtgctggtgaggatggtatttcttatcaaccctgtacagctaattgcattggttattctgccaat
gtatttgctactgagcccaatggccacataccagaaggttttagttttaataattggtttcttttgtccaatgattccac
tttggtgcatggtaaggtggtttccaaccaaccattgttggtcaattgtcttttggccattcctaagatttatggactag
gccaatttttctcctttaatcaaacgatcgatggtgtttgtaatggagctgctgtgcagcgtgcaccagaggctctgagg
tttaatattaatgacacctctgtcattcttgctgaaggctcaattgtacttcatactgctttaggaacaaatttttcttt
tgtttgcagtaattcctcagatcctgacttagccaccttcgccatacctctgggtgctatccaagtaccctattattgtt
ttcttaaagtggatacttacaactccactgtttataaattcttggctgttttacctcctaccgtcagggaaattgtcatc
accaagtatggtgatgtttatgtcaatgggtttggctatttgcatctcggtttgttggacgctgtcacacttaatttcac
tggtcatggcactgacgatgacgtttcaggtttctggaccatagcatcgactaattttgttgatgcacttatcgaagttc
aaggaactgccattcagcgtattctttattgtgatgatcctgttagccaactcaagtgttctcaggttgcttttgacctt
gacgatggtttctaccctatttcttctagaaaccttctgagtcatgaacagccaacttcttttgttactttgccatcatt
taatgatcattcttttgttaacattactgtctctgcgtcctttggtggtcttagtggtgccaaccttattgcatctgaca
ctactatcaatgggtttagttctttctgtgttgacactagacaatttaccatttcactgttttataacgttacaaacagt
tatggttatgtgtctaaatcacaggacagtaattgccctttcaccttgcaatctgttaatgattacctgtcttttagtaa
attttgtgtttccaccagccttttggctagtgcctgtaccatagatctttttggttaccctgagtttggtagtggtgtta
agtttacgtccctttactttcaattcacaaagggtgagttgattactggcacgcctaaatcacttgaaggtgtcacggac
gtttcttttatgaccttggatgtgtgtaccaagtatactatctatggctttaaaggtgagggtatcattacccttacaaa
ttctagctttttggcaggtgtttattacacatctgattctggacagttgttagcctttaagaatgtcactagtggtgctg
tttattctgttacgccatgttctttttcagagcaggctgcatatgttgatgatgatatagtgggtgttatttctagtttg
tctagctccacttttaacagtactagggagttgcctggtttcttctaccattctaatgatggctctaattgtacagagcc
tgtgttggtgtatagtaacataggtgtttgtaaatctggcagtattggctacgtctcatctcagtctggccaagtcaaga
ttgcacccacggttactgggaatattagtattcccaccaactttagattgagTATT

>KU710231 [organism=porcine epidemic diarrhea virus] [strain=HLJ/2015/116] S1 gene RNA,partial cds
atgaagtctttaacctacttctggttgttcttaccagtactttcaacacttagcctaccacaagatgtcaccaggtgctc
agctaacactaattttaggcggttcttttcaaaatttaatgttcaggcgcctgcagttgttgtactgggcggttatctac
ctattggtgaaaaccagggtgtcaattcaacttggtactgtgctggccaacatccaactgctagtggcgttcatggtatc
tttcttagccatattagaggtggtcatggctttgagattggcatttcgcaagagccttttgaccctagtggttaccagct
ttatttacataaggctactaacggtaacactaatgctactgcgcgactgcgcatttgccagtttcccagcattaaaacat
tgggccccactgctaataatgatgttacaacaggtcgtaactgcctatttaacaaagccatcccagctcatatgagtgaa
catagtgttgtcggcataacatgggataatgatcgtgtcactgtcttttctgacaagatctattatttttattttaaaaa
tgattggtcccgtgttgcgacaaagtgttacaacagtggaggttgtgctatgcaatatgtttacgaacccacttactaca
cgcttaatgttactagtgctggtgaggatggtatttcttatcaaccctgtacagctaattgcattggttatgctgccaat
gtatttgctactgagcccaatggccacataccagaaggttttagttttaataattggtttcttttgtccaatgattccac
tttggtgcatggtaaggtggtttccaaccaaccattgttggtcaattgtcttttggccattcctaagatttatggactag
gccaatttttctcctttaataaaacgatcgatggtgtttgtaatggagctgctgtgcagcgtgcaccagaggctctgagg
tttaatattaatgacacctctgtcattcttgctgaaggctcaattgtacttcatactgctttaggaataaatttttcttt
tgtttgcggtaattcctcaaatcctcatttagccaccttcgccatacctttgggtgctacccaagtaccctattattgtt
ttcttaaagtggatacttacaactccactgtttataaattcttggctgttttacctcccaccgtcagggaaattgtcatc
accaagtatggtgatgtttatgtcaatgggtttggctacttgcatctcggtttattggatgctgtcacaattaacttcac
tggtcatggcactgacgatgacgtttctggtttttggaccatagcatcgactaattttgttgatgcactcatcgaagttc
aaggaacagccattcagcgtattctttattgtgatgatcctgttagccaactcaagtgttctcaggttgctttcgacctt
gacgatggtttttaccctatttcttctagaaaccttctgagtcatgaacagccaacttcttttgttactttgccatcatt
taatgatcattcttttgttaacattactgtctctgcgtcttttggtggtcatagtggtgccaaccttattgcatctgaca
ctactatcaatgggtttagttctttctgtgttgacactagacaatttaccatttcactgttttataacgttacaaacagt
tatggttatgtgtctaaatcacaggacagtaattgccctttcaccttgcaatctgttaatgattatctgtcttttagcaa
attttgtgtttccaccagccttttggctagtgcctgtaccatagatctttttggttaccctgagtttggtagtgttgtta
agtttacgtccctttactttcaattcacaaagggtgagttgattactggcacgcctaaaccacttgaaggtgtcacggac
gtttcttttatgactctggatgtgtgtaccaagtatactatctatggctttaaaggtgagggtatcattacccttacaaa
ttctagctttttggcaggtgtttattacacatctgattctggacagttgttagcctttaagaatgtcactagtggtgctg
tttattctgttacgccatgttctttttcagagcaggctgcatatgttgatgatgatatagtgggtgttatttctagtttg
tctaattccacttttaacagtactagggagttgcctggtttcttctaccattctaatgatggctctaattgtacagagcc
tgtgttggtgtatagtaacataggtgtttgtaaatctggcagtattggctacgtcccatctcagtctggccaagtcaaga
ttacacccacggttactgggaatattagtattcccaccaactttagtatgagtatt

>KU710232 [organism=porcine epidemic diarrhea virus] [strain=SD/LC/2015] S1 gene RNA,partial cds
atgaagtctttaacctacttctggttgttcttaccagtactttcaacacttagcccaccacaagatgtcaccaggtgctc
agctaacactaattttaggcggttcttttcaaaatttaatgttcaggcgcctgcagttgttgtactgggcggttatctac
ctattggtgaaaaccagggtgtcaattcaacttggtactgtgctggccaacatccaactgctagtggcgttcatggtatc
tttgttagccatattagaggtggtcatggctttgagattggcatttcgcaagagccttttgaccctagtggttaccagct
ttatttacataaggctactaacggtaacactaatgctactgcgcgactgcgcatttgccagtttcctagcattaaaacat
tgggccccactgctaataatgatgttacaacaggtcgtaattgcctatttaacaaagccatcccagctcatatgagtgaa
catagtgttgtcggcataacatgggataatgatcgtgtcactgtcttttctgacaagatctattatttttattttaaaaa
tgattggtcccgtgttgcgacaaagtgttacaacagtggaggttgtgctatgcaatatgtttacgaacccacctattaca
tgcttaatgttactagtgctggtgaggatggtatttcttatcaaccctgtacagctaattgcattggttattctgccaat
gtatttgctactgagcccaatggccacataccagaaggttttagttttaataattggtttcttttgtccaatgattccac
tttggtgcatggtaaggtggtttccaaccaaccattgttggtcaattgtcttttggccattcctaagatttatggactag
gccaatttttctcctttaatcaaacgatcgatggtgtttgtaatggagctgctgtgcagcgtgcaccagaggctctgagg
tttaatattaatgacacctctgtcattcttgctgaaggctcaattgtacttcatactgctttaggaacaaatttttcttt
tgtttgcagtaattcttcagatcctcatttagctaccttcaccatacctctgggtgctacccaagtaccctattattgtt
ttcttaaagtggatacttacaactccactgtttataaatttttggctgttttacctcctaccgtcagggaaattgtcatc
accaagtatggtgatgtttatgtcaatgggtttggatacttgcatctcggtttgttggatgctgtcacaattaatttcac
tggtcatggcactgacgatgatgtttctggtttttggaccatagcatcgactaattttgttgatgcactcatcgaagttc
aaggaactgccattcagcgtattctttattgtgatgatcctgttagccaactcaagtgttctcaggttgcttttgacctt
gacgatggtttttaccctatttcttctagaaaccttctgagtcatgaacagccaatttcttttgttactctgccatcatt
taatgatcattcttttgttaacattactgtctctgcttcctttggtggtcatagtggtgccaaccttattgcatctgaca
ctactatcaatgggtttagttctttctgtgttgacactagacaatttaccatttcactgttttataacgttacaaacagt
tatggttatgtgtctaaatcacaggacagtaattgccctttcaccttgcaatctgttaatgattacctggcttttagcaa
attttgtgtttccaccagccttttggctagtgcctgtaccatagatctttttggttaccctgagtttggtagtggtgtta
agtttacgtccctttactttcaattcacaaagggtgagttgattactggcacgcctaaaccacttgaaggtgtcacggac
gtttcttttatgactctggatgtgtgtaccatgtatactatctatggctttaaaggtgagggtatcattacccttacaaa
ttctagctttttggcaggtgtttattacacatctgattctggacagttgttagcctttaagaatgtcactagtggtgctg
tttattctgttacgccatgttctttttcagagcaggctgcatatgttgatgatgatatagtgggtgttatttctagtttg
tctagctccacttttaacagtactagggagttgcctggtttcttctaccattctaatgatggctctaattgtacagagcc
tgtgttggtgtatagtaacataggtgtttgtaaatctggcagtattggctacgtcccatctcagtctggccaagtcaaga
ttgcacccacggttactgggaatatcagtattcccaccaactttagtatgagtatt

>KU710233 [organism=porcine epidemic diarrhea virus] [strain=HLJ/2015/1228] S1 gene RNA,partial cds
atgaagtctttaacctacttctggttgttcttaccagtactttcaacacttagcctaccacaagatgtcaccaggtgctc
agctaacactaattttaggcggttcttttcaaaattcaatgttcaggcgcctgcagttgttgtactgggcggttatctac
ctattggtgaaaaccagggtgtcaattcaacttggtactgtgctggccaacatccaactgctagtggcgttcatggtatc
tttcttagccatattagaggtggtcatggctttgagattggcatttcgcaagagccttttgaccctagtggttaccagct
ttatttacataaggctactaacggcaacactaatgctactgcgcgactgcgcatttgccagtttcccagcattaaaacat
tgggccccactgctaataatgatgttacaacaggtcgtaactgcctatttaacaaagccatcccagctcatatgagtgaa
catagtgttgtcggcataacatgggataatgatcgtgtcactgtcttttctgacaagatctattatttttattttaaaaa
tgattggtcccgtgttgcgacaaagtgttacaacagtggaggttgtgctatgcaatatgtttacgaacccacttactaca
cgcttaatgttactagtgctggtgaggatggtatttcttatcaaccctgtacagctaattgcattggttatgctgccaat
gtatttgctactgagcccaatggccacataccagaaggttttagttttaataattggtttcttttgtccaatgattccac
tttggtgcatggtaaggtggtttccaaccaaccattgttggtcaattgtcttttggccattcctaagatttatggactag
gccaattcttctcctttaataaaacgatcgatggtgtttgtaatggagctgctgtgcagcgtgcaccagaggctctgagg
tttaatattaatgacacctctgtcattcttgctgaaggctcaattgtacttcatactgctttaggaacaaatttttcttt
tgtttgcggtaattcctcaaatcctcatttagccaccttcgccatacctttgggtgctacccaagtaccctattattgtt
ttcttaaagtggatacttacaactccactgtttataaattcttggctgttttacctcccaccgtcagggaaattgtcatc
accaagtatggtgatgtttatgtcaatgggtttggctacttgcatctcggtttattggatgctgtcacaattaacttcac
tggtcatggcactgacgatgacgtttctggtttttggaccatagcatcgactaattttgttgatgcactcatcgaagttc
aaggaactgccattcagcgtattctttattgtgatgatcctgttagccaactcaagtgttctcaggttgctttcgacctt
gacgatggtttttaccctatttcttctagaaaccttctgagtcatgaacagccaacttcttttgttactttgccatcatt
taatgatcattcttttgttaacattactgtctctgcgtcttttggtggtcatagtggtgccaaccttattgcatctgaca
ctactatcaatgggtttagttctttctgtgttgacactagacaatttaccatttcactgttttataacgttacaaacagt
tatggttatgtgtctaaatcacaggacagtaattgccctttcaccttgcaatctgttaatgattacctgtcttttagtaa
attttgtgtttccaccagccttttggctagtgcctgtaccatagatctttttggttaccctgagtttggtagtggtgtta
agtttacgtccctttactttcaattcacaaagggtgagttgattactggcacgcctaaaccacttgaaggtgtcacggac
gtttcttttatgactctggatgtgtgtaccaagtatactatctatggctttaaaggtgagggtatcattacccttacaaa
ttctagctttttggcaggtgtttactacacatctgattctggacagttgttagcctttaagaatgtcactagtggtgctg
tttattctgttacgccatgttctttttcagagcaggctgcatatgttgatgatgatatagtgggtgttatttctagtttg
tctagctccacttttaacagtactagggagttgcctggtttcttctaccattctaatgatggctctaattgtacagagcc
tgtgttggtgtatagtaacataggtgtttgtaaatctggcagtattggctacgtcccatctcagtctggccaagtcaaga
ttgcacccacggttactgggaatattagtattcccaccaactttagaatgagTATT

>KU710234 [organism=porcine epidemic diarrhea virus] [strain=SD/2015/415] S1 gene RNA,partial cds
atgaagtctttaacctacttctggttgttcttaccagtactttcaacacttagcctaccacaagatgtcaccaggtgctc
agctaacactaattttaggcggttcttttcaaaatttaatgttcaggcgcctgcagttgttgtactgggcggttatctac
ctattggtgaaaaccagggtgtcaattcaacttggtactgtgctggccaacatccaactgctagtggcgttcatggtatc
tttgttagccatattagaggtggtcatggctttgagattggcatttcgcaagagccttttgaccctagtggttaccagct
ttatttacataaggctactaacggtaacactaatgctactgcgcgactgcgcatttgccagtttcctagcattaaaacat
tgggccccactgctaataatgatgttacaacaggtcgtaattgcctatttaacaaagccatcccagctcatatgagtgaa
catagtgttgtcggcataacatgggataatgatcgtgtcactgtcttttctgacaagatctattatttttattttaaaaa
tgattggtcccgtgttgcgacaaagtgttacaacagtggaggttgtgctatgcaatatgtttacgaacccacctattaca
tgcttaatgttactagtgctggtgaggatggtatttcttatcaaccctgtacagctaattgcattggttattctgccaat
gtatttgctactgagcccaatggccacataccagaaggttttagttttaataattggtttcttttgtccaatgattccac
tttggtgcatggtaaggtggtttccaaccaaccattgttggtcaattgtcttttggccattcctaagatttatggactag
gccaatttttctcctttaatcaaacgatcgatggtgtttgtaatggagctgctgtgcagcgtgcaccagaggctctgagg
tttaatattaatgacacctctgtcattcttgctgaaggctcaattgtacttcatactgctttaggaacaaatttttcttt
tgtttgcagtaattcttcagatcctcatttagctaccttcaccatacctctgggtgctacccaagtaccctattattgtt
ttcttaaagtggatacttacaactccactgtttataaatttttggctgttttacctcctaccgtcagggaaattgtcatc
accaagtatggtgatgtttatgtcaatgggtttggatacttgcatctcggtttgttggatgctgtcacaattaatttcac
tggtcatggcactgacgatgatttttctggtttttggaccatagcatcgactaattttgttgatgcactcatcgaagttc
aaggaactgccattcagcgtattctttattgtgatgatcctgttagccaactcaagtgttctcaggttgcttttgacctt
gacgatggtttttaccctatttcttctagaaaccttctgagtcatgaacagccaatttcttttgttactctgccatcatt
taatgatcattcttttgttaacattactgtctctgcttcctttggtggtcatagtggtgccaaccttattgcatctgaca
ctactatcaatgggtttagttctttctgtgttgacactagacaatttaccatttcactgttttataacgttacaaacagt
tatggttatgtgtctaaatcacaggacagtaattgccctttcaccttgcaatctgttaatgattacctggcttttagcaa
attttgtgtttccaccagccttttggctagtgcctgtaccatagatctttttggttaccctgagtttggtagtggtgtta
agtttacgtccctttactttcaattcacaaagggtgagttgattactggcacgcctaaaccacttgaaggtgtcacggac
gtttcttttatgactctggatgtgtgtaccatgtatactatctatggctttaaaggtgagggtatcattacccttacaaa
ttctagctttttggcaggtgtttattacacatctgattctggacagttgttagcctttaagaatgtcactagtggtgctg
tttattctgttacgccatgttctttttcagagcaggctgcatatgttgatgatgatatagtgggtgttatttctagtttg
tctagctccacttttaacagtactagggagttgcctggtttcttctaccattctaatgatggctctaattgtacagagcc
tgtgttggtgtatagtaacataggtgtttgtaaatctggcagtattggctacgtcccatctcagtctggccaagtcaaga
ttgcacccacggttactgggaatatcagtattcccaccaactttagtatgagTATT

>KU710235 [organism=porcine epidemic diarrhea virus] [strain=HuB/YC/2015] S1 gene RNA,partial cds
atgaagtctttaacttacttctggttgttcttaccagtactttcaacacttagcctaccacaagatatcaccaggtgctc
agctaacactaattttaggcggttcttttcaaaatttaatgttcaggcgcctgcagttgttgtactgggcggttatctac
ctattggtgaaaaccagggtgttaattcaacttggtactgtgctggccaacatccaactgctagtggcgttcatggtatc
tttcttagccatattagaggtggtcatggctttgagattggcatttcgcaagagccttttgaccctagtggttaccagct
ttatttacataaggctactaatggtaacactaatgctactgcgcgattgcgcatttgccagtttcccagcattaaaacat
tgggccccactgctgataacgatgttacaacaggtcgtaactgcctatttaacaaagccatcccagctcatatgagtgaa
catagtgttgtcggcataacatgggataatgatcgtgtcactgtcttttctgacaagatctatcatttttattttaaaaa
tgattggtcccgtgttgcgacaaagtgttacaacagtggaggttgtgctatgcaatatgtttacgaacccacttactaca
tgcttaatgttactagtgctggtgaggatggtatttcttatcaaccctgtacagctaattgcattggttatgctgccaat
gtatttgctactgagcccaatggccacataccagaaggttttagttttaataattggtttcttttgtccaatgattccac
tttggtgcatggtaaggtggtttccaaccaaccattgttggtcaattgtcttttggccatgcctaagatttatggactag
gccaatttttctccttcaatcaaacgatcgatggtgtttgtaatggagctgctgtgcagcgtgcaccagaggctctgagg
tttaatattaatgacacctctgtcattcttgctgaaggctcaattgtacttcacactgctttaggaacaaatctttcttt
tgtttgcagtaattcttcagatcctcatttagctaccttcaccatacctctgggtgctacccaagtaccctattattgtt
ttcttaaagtggatacttacaactccactgtttataaatttttggctgttttacctcctaccgtcagggaaattgtcatc
accaagtatggtgatgtttatgtcaatgggtttggatacttgcatctcggtttgttggatgctgtcacaattaatttcac
tggtcatggcactgacgatgatgtttctggtttttggaccatagcatcgactaattttgttgatgcactcatcgaagttc
aaggaactgccattcagcgtattctttattgtgatgatcctgttagccaactcaagtgttctcaggttgcttttgacctt
gacgatggtttttaccctatttcttctagaaatcttctgagtcatgaacagccaatttcttttgtcactccgccatcatt
taatgatcattcttttgttaacattactgtctctgcttcctttggtggttatagtggtgccaaccttattgcatctgaca
ctactatcaatgggtttagttctttttgtgttgacactagacaatttaccatttcactgttttataacgttacaaacagt
tatggttatgtgtctaaatcacaggacagtaattgccctttcaccttgcaatctgttaatgattacctgtcttttagcaa
attttgtgtttccaccagccttttggctagtgcctgtaccatagatctttttggttaccctgagtttggtagtggtgtta
agtttacgtccctttactttcaattcacaaagggtgagttgattactggcacgcctaaaccacttgaaggtgtcacggac
gtttcttttatgactctagatgtgtgtaccaagtatactatctatggctttaaaggtgagggtatcattacccttacaaa
ttctagctttttggcaggtgtttattacacatctgattctggacagttgttagcctttaagaatgtcactagtggtgctg
tttattctgttacgccatgttctttttcagagcaggctgcatatgttgatgatgatatagtgggtgttatttctagtttg
tctagctccacttttaacagtactagggagttgcctggtttcttttaccattctaatgatggctctaattgtacagagcc
tgtgttggtgtatagtaacataggtgtttgtaaatctggcagtattggctacgtcccatctcagtctggccaagtcaaga
ttgcacccacggttactgggaatatcagtattcccaccaactttagtatgagTATT

>KU710236 [organism=porcine epidemic diarrhea virus] [strain=LN/DL/2015] S1 gene RNA,partial cds
atgaagtctttaacctacttctggttgttcttaccagtactttcaacatttagcctaccacaagatgtcaccaggtgctc
agctaaaactaattttaggcggttcttctcaaaatttaatgttcaggcgcctgcagttgttgtactcggcggttatctac
ctactggtgaaaaccagggtgtcaattcaacttggtactgtgctggccaacatccaactgctagtggcgttcatggtatc
tttcttagccatattagaggtggtcatggctttgagattggcatttcgcaagagccttttgaccctagtggttaccagct
ttatttacataaggctactaacggtaacactaatgctactgcgcgactgcgtatttgccagtttcctaatattaaaacat
tgggccccactgctaataatgatgttacaacaggtcgtaactgcctatttaacaaagccatcccagctcatatgagtgaa
cacagtgttgtcggcgtaacatgggataatgatcgtgtcactgtcttttctgacaagatctatcatttttattttaaaaa
tgattggtcccgtgttgcgacaaagtgttacaacagtggaggttgtgctatgcaatatgtttacgaacccacctactaca
tgcttaatgttactagtgctggtgaggatggcatttcttatcaactctgtacagctaattgcattggttatgctgccaat
gtatttgctactgagcccaatggccacataccagaaggttttagttttaataattggtttcttttgtccaatgattccac
tttgttgcatggtaaggtggtttccaaccaacctttgttggtcaattgtcttttggccattcctaagatttatggactag
gccaatttttctcattcaatcaaacgatggatggcgtttgtaatggagctgctgcgcagcgtgcaccagaggctctgagg
tttaatattaatgacacctctgccattcttgctgaaggctcaattgtacttcacactgctttaggaacaaatctttcttt
tgtttgcagtaattcttcaaaccctcatttagctaccttcgccatacctcttggtgctacccaagtaccctattattgtt
ttcttaaagtggatacttataactccactgtttataaatttttggctgttttacctcctaccgtcagggaaattgtcatc
accaagtatggtgatgtttatgtcaatgggtttggatacttgcatctcggtttgttggatgctgtcacaattaatttcac
tggtcatggcactgacgatgatgtttctggtttttggaccatagcatcgactaattttgttgatgcactcatcgaagttc
aaggaactgccattcagcgtattctttattgtgatgatcctgttagccaactcaagtgttctcaggttgcttttgacctt
gacgatggtttttaccctatttcttctagaaaccttctgagtcatgaacagccaatttcttttgttgctctgccatcatt
taatgatcattcttttgttaacattactgtttctgcttcctttggtggtcatagtggtgccaaccttattgcatctgaca
ctactatcaatgggtttagttctttctgtgttgacactagacaatttaccatttcactgttttataacgttacaaacagt
tatggttatgtgtctaaatcacaggacagtaattgccctttcaccttgcaatctgttaatgattacctgtcttttagcaa
attttgtgtttccaccagccttttggctagtgcctgcaccatagatctttttggttaccctgagtttggtggtggtgtta
agtttacgtccctttactttcaattcacaaaaggtgagttgattactggcacgcctaaaccacttgaaggtgtcacggac
gtttcttttatgactctggatgtgtgtaccaagtatactatctatggctttaaaggtgagggtatcattacccttacaaa
ttctagctttttggcaggtgtttattacacatctgattctggacagttgttagcctttaagaatgtcactagcggtgctg
tttattctgttacgccatgttctttttcagagcaggctgcatatgttgatgatgatatagtgggtgttatttctagtttg
tctaactccacctttaacagtactagggagttgcctggtttcttctaccattctaatgatggctctaattgtacagagcc
tgtgttggtgtatagtaacataggtgtttgtaaatctggcagtattggctacgtcccatctcagtctggccaagtcaaga
ttgcacccacggttactgggaatattagtattcccaccaactttagtatgagTATT

>KU710237 [organism=porcine epidemic diarrhea virus] [strain=AH/HF/2015] S1 gene RNA,partial cds
atgaggtctttaacctacttctggttgttcttaccagtactttcaacacttagcctaccacaagatgtcaccaggtgctc
agctaacactaattttaggcggttcttttcaaaatttaatgttcaggcgcctgcagttgttgtactgggcggttatctac
ctattggtgaaaaccagggtgtcaattcaactcggtactgtgctggccaacatccaactgctagtggcgttcatggtatc
tttgttagccatattagaggtggtcatggctttgagattggcatttcgcaagagccttttgaccatagtggttaccagct
ttatttacataaggctactaacggtaacactaatgctactgcgcgactgcgcatttgccagtttcctagcattaaaacat
tgggccccactgctaataatgatgttacaacaggtcgtaattgcctatttaacaaagccatcccagctcatatgagtgaa
catagtgttgtcggcataacatgggataatgatcgtgtcactgtcttttctgacaagatctattatttttattttaaaaa
tgattggtcccgtgttgcgacaaagtgttacaacagtggaggttgtgctatgcaatatgtttacgaacccacctattaca
tgcttaatgttactagtgctggtgaggatggtatttcttatcaaccctgtacagctaattgcattggttattctgccaat
gtatttgctactgagcccaatggccacataccagaaggttttagttttaataattggtttcttttgtccaatgattccac
tttggtgcatggtaaggtggtttccaaccaaccattgttggccaattgtcttttggccattcctaagatttatggactag
gccaatttttctcctttaatcaaacgatcgatggtgtttgtaatggagctgctgtgcagcgtgcaccagaggctctgagg
tttaatattaatgacacctctgtcattcttgctgaaggctcaattgtacttcatactgctttaggaacaaatttttcttt
tgttcgcagtaattcttcggatcctcatttagctaccttcaccatacctctgggtgctacccaagtaccctattattgtt
ttcttaaagtggatacttacaactccactgtttataaatttttggctgttttacctcctaccgtcagggaaattgtcatc
accaagtatggtgatgtttatgtcaatgggtttggatacttgcatctcggtttgttggatgctgtcacaattaatttcac
tggtcatggcactgacgatgatttttctggtttttggaccatagcatcgactaattttgttgatgcactcatcgaagttc
aaggaactgctattcagcgtattctttattgtgatgatcctgttagccaactcaagtgttctcaggttgcttttgacctt
gacgatggtttttaccctatttcttctagaaaccttctgagtcatgaacagccaatttcttttgttactctgccatcatt
taatgatcattcttttgttaacattactgtctctgcttcctttggtggtcatagtggtgccaaccttattgcatctgaca
ctactatcaatgggtttagttctttctgtgttgacactagacaatttaccatttcactgttttataacgttacaaacagt
tatggttatgtgtctaaatcacaggacagtaattgccctttcaccttgcaatctgttaatgattacctggcttttagcaa
attttgtgtttccaccagccttttggctagtgcctgtaccatagatctttttggttaccctgagtttggtagtggtgtta
agtttacgtccctttactttcaattcacaaagggtgagttgattactggcacgcctaaaccacttgaaggtgtcacggac
gtttcttttatgactctggatgtgtgtaccatgtatactatctatggctttaaaggtgagggtatcattacccttacaaa
ttctagctttttggcaggtgtttattacacatctgattctggacagttgttagcctttaagaatgtcactagtggtgctg
tttattctgttacgccatgttctttttcagagcaggctgcatatgttgatgatgatatagtgggtgttatttctagtttg
tctagctccacttttaacagtactagggagttgcctggtttcttctaccattctaatgatggctctaattgtacagagcc
tgtgttggtgtatagtaacataggtgtttgtaaatctggcagtattggctacgtcccatctcagtctggccaagtcaaga
ttgcacccacggttactgggaatatcagtattcccaccaactttagtatgaatctc

>KU710238 [organism=porcine epidemic diarrhea virus] [strain=JX/2015/1221] S1 gene RNA,partial cds
atgaagtctttaacttacttctggttgttcttaccagtactttcaacacttagcctaccacaagatgtcaccaggtgctc
agctaacactaattttaggcggttcttttcaaaatttaatgttcaggcgcctgcagttgttgtactgggcggttatctac
ctattggtgaaaaccagggtgttaattcaacttggtactgtggtggccaacatccaactgctagtggcgttcatggtatc
tttcttagccatattagaggtggtcatggctttgagattggcatttcgcaagagccttttgaccctagtggttaccagct
ttatttacataaggctactaatggtaacactaatgctactgcgcgattgcgcatttgccagtttcccagcattaaaacat
tgggccccactgctgataacgatgttacaacaggtcgtaactgcctatttaacaaagccatcccagctcatatgagtgaa
catagtgttgtcggcataacatgggataatgatcgtgtcactgtcttttctgacaagatctatcatttttattttaaaaa
tgattggtcccgtgttgcgacaaagtgttacaacagtggaggttgtgctatgcaatatgtttacgaacccacttactaca
tgcttaatgttactagtgctggtgaggatggtatttcttatcaaccctgtacagctaattgcattggttatgctgccaat
gtatttgctactgagcccaatggccacataccagaaggttttagttttaataattggtttcttttgtccaatgattccac
tttggtgcatggtaaggtggtttccaaccaaccattgttggtcaattgtcttttggccatgcctaagatttatggactag
gccaattattctccttcaatcaaacgatcgatggtgtttgtaatggagctgctgtgcagcgtgcaccagaggctctgagg
tttaatattaatgacacctctgtcattcttgctgaaggctcaattgtacttcacactgctttaggaacaaatctttcttt
tgtttgcagtaattcttcagatcctcatttagctaccttcaccatacctctgggtgctacccaagtaccctattattgtt
ttcttaaagtggatacttacaactccactgtttataaatttttggctgttttacctcctaccgtcagggaaattgtcatc
accaagtatggtgatgtttatgtcaatgggtttggatacttgcatctcggtttgttggatgctgtcacaattaatttcac
tggtcatggcactgacgatgatgtttctggtttttggaccatagcatcgactaattttgttgatgcactcatcgaagttc
aaggaactgccattcagcgtattctttattgtgatgatcctgttagccaactcaagtgttctcaggttgcttttgacctt
gacgatggtttttaccctatttcttctagaaaccttctgagtcatgaacagccaatttcttttgttactctgccatcatt
taatgatcattcttttgttaacattactgtctctgcttcctttggtggtcatagtggtgccaaccttattgcatctgaca
ctactatcaatgggtttagttctttctgtgttgacactagacaatttaccatttcactgttttataacgttacaaacagt
tatggttatgtgtctaattcacaggacagtaattgccctttcaccttgcaatctgttaatgattacctgtcttttagcaa
attttgtgtttccaccagccttttggctagtgcctgtaccatagatctttttggttaccctgagtttggtagtggtgtta
agtttacgtccctttactttcaattcacaaagggtgagttgattactggcacgcctaaaccacttgaaggtgtcacggac
gtttcttttatgactctggatgtgtgtaccaagtatactatctatggctttaaaggtgagggtatcattacccttacaaa
ttctagctttttggcaggtgtttattacacatctgattctggacagttgttagcctttaagaatgtcactagtggtgctg
tttattctgttacgccatgttctttttcagagcaggctgcatatgttgatgatgatatagtgggtgttatttctagtttg
tctagctccacttttaacagtactagggagttgcctggtttcttctaccattctaatgatggctctaattgtacagagcc
tgtgttgttgtatagtaacataggtgtttgtaaatctggcagtattggctacgtcccatctcagtctggccaagtcaaga
ttgtacccacggttactgggaatatcagtattcccaccaactttagtatgagTATT

>KU710239 [organism=porcine epidemic diarrhea virus] [strain=HLJ/852/2015] S1 gene RNA,partial cds
atgaggtccttaacctacttctggttgttcttaccagtactttcaacacttagccaacctcaagatgtcaccaggtgctc
agctaacactaattttaggcggttcttttcaaaatttaatgttcaggcgcctgcagttgttgtactgggcggctatctac
ctattggtgaaaaccagggtgtcaattcaacttggtactgtgctggccaacatccaactgctagtggcgttcatggtatc
tttgttagccatattagaggtggtcatggctttgagattggcatttcgcaagagccttttgaccctagtggttaccagct
ttatttacataaggctactaacggtaacactaatgctactgcgcgactgcgcatttgccagtttcctagcattaaaacat
tgggccccactgctaataatgatgttacaacaggccgtaattgcctatttaacaaagccatcccagctcatatgagtgaa
catagtgttgtcgtcataacatgggataatgatcgtgtcactgtcttttctgacaagatctatcatttttattttaaaaa
tgattggtcccgtgttgcgacaaagtgttacaacagtggaggttgtgctatgcaatatgtttacgaatccacctattaca
tgcttaatgttactagtgctggtgaggatggtatttcttatcaaccctgtacagctaattgcattggttattctgccaat
gtatttgctactgggcccaatggccacataccagaaggttttagttttaataattggtttcttttgtccaatgatcccac
tttggtgcatggtaaggtggtttccaaccaaccattgttggtcaattgtcttttggccattcctaagatttatggactag
gccaatttttctcctttaatcaaacgatcgatggtgtttgtaatggagctgctgtgcagcgtgcaccagaggctctgagg
tttaatattaatgacacctctgtcattcttgctgaaggctcaattgtacttcatgctgctttaggaacaaatttttcttt
tgtttgcagtaattcctcagatcctgacttagccaccttcgccatacctctgggtgctatccaagtaccctattattgtt
ttcttaaagtggatacttacaactccactgtttataaattcttggctgttttacctcctaccgtcagggaaattgtcatc
accaagtatggtgatgtttatgtcaatgggtttggctatttgcatctcggtttgttggacgctgtcacacttaatttcac
tggtcatggcactgacgatgacgtttcaggtttctggaccatagcatcgactaattttgttgatgcacttatcgaagttc
aaggaactgccattcagcgtattctttattgtgatgatcctgttagccaactcaagtgttctcaggttgcttttgacctt
gacgatggtttctaccctatttcttctagaaaccttctgaatcatgaacagccaacttcttttgttactttgccatcatt
taatgatcattcttttgttaacattactgtctctgcgtcctttggtggtcttagtggtgccaaccttattgcatctgaca
ctactatcaatgggtttagttctttctgtgttgacactagacaatttaccatttcactgttttataacgttacaaacagt
tatggttatgtgtctaaatcacaggacagtaattgccctttcaccttgcaatctgttaatgattacctgtcttttagtaa
attttgtgtttccaccagccttttggctagtgcctgtaccatagatttttttggttaccctgagtttggtagtggtgtta
agtttacgtccctttactttcaattcacaaagggtgagttgattactggcacgcctaaatcacttgaaggtgtcacggac
gtttcttttatgaccttggatgtgtgtaccaagtatactatccatggctttaaaggtgagggtatcattacccttacaaa
ttctagctttttggcaggtgtttattacacatctgattctggacagttgttagcctttaagaatgtcactagtggtgctg
tttattctgttacgccatgttctttttcagagcaggctgcatacgttgatgatgatatagtgggtgttatttctagtttg
tctagctccacttttaacagtactagggagttgcctggtttcttctaccattctaatgatggctctaattgtacagagcc
tgtgttggtgtatagtaacataggtgtttgtaaatctggcagtattggctacgtctcatctcagtctggccaagtcaaga
ttgcacccacggttactgggaatattagtattcccaccaactttagtatgaatctc

>KU710240 [organism=porcine epidemic diarrhea virus] [strain=SX/LL/2015] S1 gene RNA,partial cds
atgaagtctttaacctacttctggttgttcttaccagtactttcaacatttagcctaccacaagatgtcaccaggtgctc
agctaacactaattttaggcggttcttctcaaaatttaatgttcaggcgcctgcagttgttgtactcggcggttatctac
ctactggtgaaaaccagggtgtcaattcaacttggtactgtgctggccaacatccaactgctagtggcgttcatggtatc
tttcttagccatattagaggtggtcatggctttgagattggcatttcgcaagagccttttgaccctagtggttaccagct
ttatttacataaggctactaacggtaacactaatgctactgcgcgactgcgtatttgccagtttcctaacattaaaacat
tgggccccactgctaataatgatgttacaacaggtcgtaactgcctatttaacaaagccatcccagcttatatgagtgaa
cacagtgttgtcggcgtaacatgggataatgatcgtgtcactgtcttttctgacaagatctatcatttttattttaaaaa
tgattggtcccgtgttgcgacaaagtgttacaacagtggaggttgtgctatgcaatatgtttacgaacccacctactaca
tgcttaatgttactagtgctggtgaggatggcatttcttatcaaccctgtacagctaattgcattggttatgctgccaat
gtatttgctactgagcccaatggccacataccagaaggttttagttttaataattggtttcttttgtccaatgattccac
tttgttgcatggtaaggtggtttccaaccaacctttgttggtcaattgtcttttggccattcctaagattcatggactag
gccaatttttctcattcaatcaaacgatggatggcgtttgtaatggagctgctgcgcagcgtgcaccagaggctctgagg
tttaatattaatgacacctctgtcattcttgctgaaggctcaattgtacttcacactgctttaggaacaaatctttcttt
tgtttgcagtaattcttcagaccctcatttagctaccttcgccatacctcttggtgctacccaagtaccctattattgtt
ttcttaaagtggatacttataactccactgtttataaatttttggctgttttacctcctaccgtcagggaaattgtcatc
accaagtatggtgatgtttatgtcaatgggtttggatacttgcatctcggtttgttggatgctgtcacaattaatttcac
tggtcatggcactgacgatgatgtttctggtttttggaccatagcatcgactaattttgttgatgcactcatcgaagttc
aaggaactgccattcagcgtattctttattgtgatgatcctgttagccaactcaagtgttctcaggttgcttttgacctt
gacgatggtttttatcctatttcttctagaaaccttctgagtcatgaacagccaatttcttttgttactccgccatcatt
taatgatcattcttttgttaacattactgtctctgcttcctttggtggtcatagtggtgccaaccttattgcatctgaca
ctactatcaatgggtttagttctttctgtgttgacactagacaatttaccatttcactgttttataacgttacaaacagt
tatggttatgtgtctaaatcacaggacagtaattgccctttcaccttgcaatctgttaatgattacctgtcttttagcaa
attttgtgtttccaccagccttttggctagtgcctgcaccatagatctttttggttaccctgagtttggtagtggtgtta
agtttacgtccctttactttcaattcacaaaaggtgagttgattactggcacgcctaaaccacttgaaggtgtcacggac
gtttcttttatgactctggatgtgtgtaccaagtatactatctatggctttaaaggtgagggtatcattacccttacaaa
ttctagctttttggcaggtgtttattacacatctgattctggacagttgttagcctttaagaatgtcactagtggtgctg
tttattctgttacgccatgttctttttcagagcaggctgcatatgttgatgatgatatagtgggtgttatttctagtttg
tctagctccacttttaacagtactagggagttgcctggtttcttctaccattctaatgatggctctaattgtacagagcc
tgtgttggtgtatagtaacataggtgtttgtaaatctggcagtattggctacgtcccatctcattctggccaagtcaaga
ttgcacccacggttactgggaatatcagtattcccaccaactttagtatgagtATT

>KU710241 [organism=porcine epidemic diarrhea virus] [strain=HLJ/2015/1231] S1 gene RNA,partial cds
atgaggtctttaacctacttctggttgttcttaccagtactttcaacacttagcctaccacaagatgtcaccaggtgctc
agctaacactaattttaggcggttcttttcaaaattcaatgttcaggcgcctgcagttgttgtactgggcggttatctac
ctattggtgaaaaccagggtgtcaattcaacttggtactgtgctggccaacatccaactgctagtggcgttcatggtatc
tttcttagccatattagaggtggtcatggctttgagattggcatttcgcaagagccttttgaccctagtggttaccagct
ttatttacataaggctactaacggcaacactaatgctactgcgcgactgcgcatttgccagtttcccagcattaaaacat
tgggccccactgctaataatgatgttacaacaggtcgtaactgcctatttaacaaagccatcccagctcatatgagtgaa
catagtgttgtcggcataacgtgggataatgatcgtgtcactgtcttttctgacaagatctattatttttattttaaaaa
tgattggtcccgtgttgcgacaaagtgttacaacagtggaggttgtgctatgcaatatgtttacgaacccacttactaca
cgcttaatgttactagtgctggtgaggatggtatttcttatcaaccctgtacagctaattgcattggttatgctgccaat
gtatttgctactgagcccaatggccacataccagaaggttttagttttaataattggtttcttttgtccaatgattccac
tttggtgcatggtaaggtggtttccaaccaaccattgttggtcaattgtcttttggccattcctaagatttatggactag
gccaattcttctcctttaataaaacgatcgatggtgtttgtaatggagctgctgtgcagcgtgcaccagaggctctgagg
tttaatattaatgacacctctgtcattcttgctgaaggctcaattgtacttcatactgctttaggaataaatttttcttt
tgtttgcggtaattcctcaaatcctcatttagccaccttcgccatacctttgggtgctacccaagtaccctattattgtt
ttcttaaagtggatacttacaactccactgtttataaattcttggctgttttacctcccaccgtcagggaaattgtcatc
accaagtatggtgatgtttatgtcaatgggtttggctacttgcatctcggtttattggatgctgtcacaattaacttcac
tggtcatggcactgacgatgacgtttctggtttttggaccatagcatcgactaattttgttgatgcactcatcgaagttc
aaggaactgccattcagcgtattctttattgtgatgatcctgttagccaactcaagtgttctcaggttgctttcgacctt
gacgatggtttttaccctatttcttctagaaaccttctgagtcatgaacagccaacttcttttgttactttgccatcatt
taatgatcattcttttgttaacattactgtctctgcgtcttttggtggtcatagtggtgccaaccttattgcatctgaca
ctactatcaatgggtttagttctttctgtattgacactagacaatttaccatttcactgttttataacgttacaaacagt
tatggttatgtgtctaaatcacaggacagtaattgccctttcaccttgcaatctgttaatgattacctgtcttttagtaa
attttgtgtttccaccagccttttggctagtgcctgtaccatagatctttttggttaccctgagtttggtagtggtgtta
agtttacgtccctttactttcaattcacaaagggtgagttgattactggcacgcctaaaccacttgaatgtgtcacggac
gtttcttttatgactctggatgtgtgtaccaagtatactatctatggctttaaaggtgagggtatcattacccttacaaa
ttctagctttttggcaggtgtttactacacatctgattctggacagttgttagcctttaagaatgtcactagtggtgctg
tttattctgttacgccatgttctttttcagagcaggctgcatatgttgatgatgatatagtgggtgttatttctagtttg
tctagctccacttttaacagtactagggagttgcctggtttcttctaccattctaatgatggccctaattgtacagagcc
tgtgttggtgtatagtaacataggtgtttgtaaatctggcagtattggctacgtcccatctcagtctggccaagtcaaga
ttgcacccacggttactgggaatattagtattcccaccaactttagtatgaatcgt

>KU710242 [organism=porcine epidemic diarrhea virus] [strain=JX/2015/1224] S1 gene RNA,partial cds
atgaagtctttaacttacttctggttgttcttaccagtactttcaacacttagcctaccacaagatgtcaccaggtgctc
agctaacactaattttaggcggttcttttcaaaatttaatgttcaggcgcctgcagttgttgtactgggcggttatctac
ctattggtgaaaaccagggtgttaattcaacttggtactgttatggccaacatccaactgctagtggcgttcatggtgtc
tttcttagccatattagaggtggtcatggctttgagattggcatttcgcaagagccttttgaccctagtggttaccagct
ttatttacataaggctactaatggtaacactaatgctactgcgcgattgcgcatttgccagtttcccagcattaaaacat
tgggccccactgctgataacgatgttacaacaggtcgtaactgcctatttaacaaagccatcccagctcatatgagtgaa
catagtgttgtcggcataacatgggataatgatcgtgtcactgtcttttctgacaagatctatcatttttattttaaaaa
tgattggtcccgtgttgcgacaaagtgttacaacagtggaggttgtgctatgcaatatgtttacgaacccacttactaca
ttcttaatgttactagtgctggtgaggatggtatttcttatcaaccctgtacagccaattgcattggttatgctgccaat
gtatttgctactgagcccaatggccacataccagaaggttttagttttaataattggtttcttttgtccaatgattccac
tttggtgcatggtaaggtggtttccaaccaaccattgttggtcaattgtcttttggccatgcctaagatttatggactag
gccaatttttctccttcaatcaaacgatcgatggtgtttgtaatggagctgctgtgcagcgtgcaccagaggctctgagg
tttaatattaatgacacctctgtcattcttgctgaaggctcaattgtacttcacactgctttaggaacaaatctttcttt
tgtttgcagtaattcttcagatcctcattcagttaccttcaccatacctctgggtgctacccaagtaccctattattgtt
ttcttaaagtggatacttacaactccactgtttataaatttttggctgttttacctcctaccgtcagggaaattgtcatc
accaagtatggtgatgtttatgtcaatgggtttggatacttgcatctcggtttgttggatgctgtcacaattaatttcac
tggtcatggcactgacgatgatgtttctggtttttggaccatagcatcgactaattttgttgatgcactcatcgaagttc
aaggaactgccattcagcgtattctttattgtgatgatcctgttagccaactcaagtgttctcaggttgcttttgacctt
gacgatggtttttaccctatttcttctagaaaccttctgagtcatgaacagccaatttcttttgttactctgccatcatt
taatgatcattcttttgttaacattactgtctctgcttcctttggtggtcatagtggtgccaaccttattgcatctgaca
ctactatcaatgggtttagttctttctgtgttgacaccagacaatttaccatttcactgttttataacgttacaaacagt
tatggttatgtgtctaactcacaggacagtaattgccctttcaccttgcaatctgttaatgattacctgtcttttagcaa
attttgtgtttccaccagccttttggctagtgcctgtaccatagatctttttggttaccctgagtttggtagtggtgtta
agtatacgtccctttactttcaattcacaaagggtgagttgattactggcacgcctaaaccacttgaaggtgtcacggac
gtttcttttatgactctagatgtgtgtaccaagtatactatctatggctttagaggtgagggtatcattacccttacaaa
ttctagctttttggcaggtgtttattacacatctgattctggacagttgttagcctttaagaatgtcactagtggtgctg
tttattctgttacgccatgttctttttcagagcaggctgcatatgttgatgatgatatagtgggtgttatttctagtttg
tctagctccacttttaacagtactagggagttgcctggtttcttttaccattctaatgatggctctaattgtacagagcc
tgtgttggtgtatagtaacataggtgtttgtaaatctggcagtattggctacgtcccatctcagtctggccaagtcaaga
ttgcacccacggttactgggaatatcagtattcccaccaactttagtaatgagatt

>KU710243 [organism=porcine epidemic diarrhea virus] [strain=HeB/TS/2015] S1 gene RNA,partial cds
atgaggtctttaacctacttctggttgttcttaccagtactttcaacacttagcctaccacaagatgtcaccaggtgctc
agctaacactaattttaggcggttcttttcaaaatttaatgttcaggcgcctgcagttgttgtactgggcggttatctac
ctattggtgaaaaccagggtgtcaattcaacttggtactgtgctggccaacatccaactgctagtggcgttcatggtatc
tttgttagccatattagaggtggtcatggctttgagattggcatttcgcaagagccttttgaccctagtggttaccagct
ttatttacataaggctactaacggtaacactaatgctactgcgcgactgcgcatttgccagtttcctagcattaaaacat
tgggccccactgctaataatgatgttacaacaggtcgtaattgcctatttaacaaagccatcccagctcatatgagtgaa
catagtgttgtcggcataacatgggataatgatcgtgtcactgtcttttccgacaagatctatcatttttattttaaaaa
tgattggtcccgcgttgcgacaaagtgttacaacagtggaggttgtgctatgcaatatgtttacgaacccacctattaca
tgcttaatgttactagtgctggtgaggatggtatttcttatcaaccctgtacagctaattgcattggttattctgccaat
gtatttgctactgagcccaatggccacataccggaaggttttagttttaataattggtttcttttgtccaatgattccac
tttggtgcatggtaaggtggtttccaaccaaccattgttggtcaattgtcttttggccattcctaagatttatggactag
gccaatttttctcctttaatcaaacgatggatggcgtttgtaatggagctgctgtgcagcgtgcaccagaggctctgagg
tttaatattaatgacacctctgtcattcttgctgaaggctcaattgtacttcatactgctttaggaacaaatttttcttt
tgtttgcagtaattcttcaaaccctcatttagctaccttcgccatacctctgggtgctacccaagtaccctattattgtt
ttcttaaagtggatacttataactccactgtttataaatttttggctgttttacctcctaccgtcagggaaattgtcatc
accaagtatggtgatgtttatgtcaatgggtttggctatttgcatctcggtttgttggacgctgtcacacttaatttcac
tggtcatggcactgacgatgacgtttcaggtttctggaccatagcatcgactaattttgttgatgcacttatcgaagttc
aaggaactgccattcagcgtattctttattgtgatgatcctgttagccaactcaagtgttctcaggttgcttttgacctt
gacgatggtttctaccctatttcttctagaaaccttctgagtcatgaacagccaacttcttttgttactttgccatcatt
taatgaccattcttttgttaacattactgtctctgcatcctttggtggtcttagtggtgccaaccttattgcatctgaca
ctactatcaatgggtttagttctttctgtgttgacactagacaatttaccatttcactgttttataacgttacaaacagt
tatggttatgtgtctaaatcacaggacagtaattgccctttcaccttgcaatctgttaatgattacctgtcttttagcaa
attttgtgtttccaccagccttttggctagtgcctgtaccatagatctttttggttaccctgagtttggtagtgttgtta
agtttacgtccctttactttcaattcacaaagggtgagttgattactggcacgcctaaaccacttgaaggtgtcacggac
gtttcttttatgactctggatgtgtgtaccaagtatactatctatgactttaaaggtgagggtatcattacccttacaaa
ttctagctttttggcaggtgcttattacacatctgattctggacagttgttagcctttaagaatgtcactagtggtgctg
tttattctgttacgccatgttctttttcagagcaggctgcatatgttgatgatgatatagtgggtgttatttctagtttg
tctaattccacttttaacagtactagggagttgcctggtttcttctaccattctaatgatggctctaattgtacagagcc
tgtgttggtgtatagtaacataggtgtttgtaaatctggcagtattggctacgtcccatctcagtctggccaagtcaaga
ttacacccacggTTACTGGGAATATTAGTATTCCCACCAACTTTAGTATGAGTATT

>KU710244 [organism=porcine epidemic diarrhea virus] [strain=AH/XZ/2015] S1 gene RNA,partial cds
atgagttctttaacttacttctggttgttcttaccagtactttcaacacttagcctaccacaagatgtcaccaggtgctc
agctaacactaattttaggcggttcttttcaaaattcaatgttcaggcgcctgcagttgttgtactgggcggttatctac
ctattggtgaaaaccagggtgtcgactcaacttggtactgtgctggccaacatccaactgctagtggcgttcatggtatc
tttcttagccatattagaggtggtcatggctttgagattggcatttcgcaagagccttttgaccctagtggttaccagct
ttatttacataaggctactaacggtaacactaatgctactgcgcgactgcgcatttgccagtttcctagcattaaaacat
tgggccccactgctaataatgatgttacaacaggtcgtaattgcctatttaacaaagccatcccagctcatatgagtgaa
catagtgttgtcggcataacatgggataatgatcgtgtcactgtcttttctgacaagatctatcatttttattttaaaaa
tgattggtcccgtgttgcgacaaagtgttacaacagtggaggttgtgctatgcaatatgtttacgaacccacctattaca
tgcttaatgttactagtgctggtgaggatggtatttcttatcaaccctgtacagctaattgcattggttattctgccaat
gtatttgctactgagcccaatggccacataccagaaggttttagttttaataattggtttcttttgtccaatgattccac
tttggtgcatggtaaggtggtttccaaccaaccattgttggtcaattgtcttttggccattcctaagatttatggactag
gccaatttttctcctttaatcaaacgatcgatggtgtttgtaatggagctgctgtgcagcgtgcaccagaggctctgagg
tttaatattaatgacacctctgtcattcttgctgaaggctcaattgtacttcatactgctttaggaacaaatttttcttt
tgtttgcagtaattcctcagatcctgacttagccaccttcgccatacctctgggtactatccaagtaccctattattgtt
ttcttaaagtggatacttacaattccactgtctataaattcttggctgttttacctcctaccgtcagggaaattgtcatc
accaagtatggtgatgtttatgtcaatgggtttggctatttgcatctcggtttgttggacgctgtcacacttaatttcac
tggtcatggcactgacgatgacgtttcaggtttctggaccatagcatcgactaattttgttgatgcacttatcgaagttc
aaggaactgccattcagcgtattctttattgtgatgatcctgttagccaactcaagtgttctcaagttgcttttgacctt
gacgatggtttctaccctatttcttctagaaaccttctgagtcatgaacagccaacttcttttgttactttaccatcatt
taatgatcattcttttgttaacattactgtctctgcgtcctttggtggtcttagtggtgccaaccttattgcatctgaca
ctactatcaatgggtttagttctttctgtgttgacactagacaatttaccatttcactgttttataacgttacaaacagt
tatggttatgtgtctaaatcacaggacagtaattgccctttcaccttgcaatctgttaatgattacctgtcttttagtaa
attttgtgtttccaccagccttttggctagtgcctgtaccatagatctttttggttaccctgagtttggtagtggtgtta
agtttacgtccctttactttcaattcacaaagggtgagttgattactggcacgcctaaatcacttgaaggtgtcacggac
gtttcttttatgaccttggatgtgtgtaccaagtatactatctatggctttaaaggtgagggtatcattacccttacaaa
ttctagctttttggcaggtgtttattacacatctgattctggacagttgttagcctttaagaatgtcactagtggtgctg
tttattctgttacgccatgttctttttcagagcaggctgcatatgttgatgatgatatagtgggtgttatttctagtttg
tctagctccacttttaacagtactagggagttgcctggtttcttctaccattctaatgatggctctaattgtacagagcc
tgtgttggtgtatagtaacataggtgtttgtaaatctggcagtattggctacgtcccatctcagtctggccaagtcaaga
ttgcacccACGGTTACTGGGAATATTAGTATTCCCACCAACTTTAGTATGAGTATT

>KU710245 [organism=porcine epidemic diarrhea virus] [strain=SH/2015/124] S1 gene RNA,partial cds
ATGAAGTCTTTAACTTACTTCTGGTTGTTCTTACCAGTACTTTCAACACTTAGCCTACCACAAGATGTCACCAGGTGCTC
AGCTAACACTAATTTTAGGCGGTTTTTTTCAAAATTTAATGTTCAGGCGCCTGCAGTTGTTGTACTGGGCGGTTATCTAC
CTATTGGTGAAAACCAGGGTGTTAATTCAACTTGGTACTGTGCTGGCCAACATCCAACTGCTAGTGGCGTTCATGGTATC
TTTGTTAGCCATATTAGAGGTGGTCATGGCTTTGAGATTGGCATTTCGCAAGAGCCTTTTGACCCTAGTGGTTACCAGCT
TTATTTACATAAGGCTACTAATGGTAACACTAATGCTACTGCGCGATTGCGCATTTGCCAGTTTCCCAGCATTAAAACAT
TGGGCCCCACTGCTGATAACGATGTTACAACAGGTCGTAACTGCCTATTTAACAAAGCCATCCCAGCTCATATGAGTGAA
CATAGTGTTGTCGGCATAACATGGGATAATGATCGTGTCACTGTCTTTTCTGACAAGATCTATCATTTTTATTTTAAAAA
TGATTGGTCCCGTGTTGCGACAAAGTGTTACAACAGTGGAGGTTGTGCTATGCAATATGTTTACGAACCCACTTACTACA
TGCTTAATGTTACTAGTGCTGGTGAGGATGGTATTTCTTATCAACCCTGTACAGCTAATTGCATTGGTTATGCTGCCAAT
GTATTTGCTACTGAGCCCAATGGCCACATACCAGAAGGTTTTAGTTTTAATAATTGGTTTCTTTTGTCCAATGATTCCAC
TTTGGTGCATGGTAAGGTGGTTTCCAACCAACCATTGTTGGTCAATTGTCTTTTGGCCATGCCTAAGATTTATGGACTAG
GCCAATTTTTCTCCTTCAATCAAACGATCGATGGTGTTTGTAATGGAGCTGCTGTGCAGCGTGCACCAGAGGCTCTGAGG
TTTAATATTAATGACACCTCTGTCATTCTTGCTGAAGGCTCAATTGTACTTCACACTGCTTTAGGAACAAATCTTTCTTT
TGTTTGCAGTAATTCTTCAAATCCTCATTTAGCTACCTTCACCATACCTCTGGGTGCTACCCAAGTACCCTATTATTGTT
TTCTTAAAGTGGATACTTACAACTCCACTGTTTATAAATTTTTGGCTGTTTTACCTCCTACCGTCAGGGAAATTGTCATC
ACCAAGTATGGTGATGTTTATGTCAATGGGTTTGGATACTTGCATCTCGGTTTGTTGGATGCTGTCACAATTAATTTCAC
TGGTCATGGCACTGACGATGATGTTTCTGGTTTTTGGACCATAGCATCGACTAATTTTGTTGATGCACTCATCGAAGTTC
AAGGAACTGCCATTCAGCGTATTCTTTATTGTGATGATCCTGTTAGCCAACTCAAGTGTTCTCAGGTTGCTTTTGACCTT
GACGATGGTTTTTACCCTATTTCTTCTAGAAACCTTCTGAGTCATGAACAGCCAATTTCTTTTGTTACTCTGCCATCATT
TAATGATCATTCTTTTGTTAACATTACTGTCTCTGCTTCCTTTGGTGGTCATAGTGGTGCCAACCTTATTGCATCTGACA
CTACTATCAATGGGTTTACTTCTTTCTGTGTTGACACTAGACAATTTACCATTTCACTGTTTTATAACGTTACAAACAGT
TATGGTTATGTGTCTAAATCACAGGACAGTAATTGCCCTTTCACCTTGCAATCTGTTAATGATTACCTGTCTTTTAGCAA
ATTTTGTGTTTCCACCAGCCTTTTGGCTAGTGCCTGTACCATAGATCTTTTTGGTTACCCTGAGTTTGGTAGTGGTGTTA
AGTTTACGTCCCTTTATTTTCAATTCACAAAGGGTGAGTTGATTACTGGCACGCCTAAACCACTTGAAGGTGTCACGGAC
GTTTCTTCTATGACTCTAGATGTGTGTACCAAGTATACTATCTATGGCTTTAAAGGTGAGGGTATCATCACCCTTACAAA
TTCTAGCTTTTTGGCAGGTGTTTATTACACATCTGATTCTGGACAGTTGTTAGCCTTTAAGAATGTCACTAGTGGTGCTG
TTTATTCTGTTACGCCATGTTCTTTTTCAGAGCAGGCTGCATATGTTGATGATGGTATAGTGGGTGTTATTTCTAGTTTG
TCTAACTCCACTTTTAACAGTACTAGGGAGTTGCCTGGTTTCTTTTACCATTCTAATGATGGCTCTGATTGTACAGAGCC
TGTGTTGGTGTATAGTAACATAGGTGTTTGTAAATCTGGCAGTATTGGCTACGTCCCATCTCAGTCTGGCCAAGTCAAGA
TTGCACCCACGGTTACTGGGAATATCAGTATTCCCACCAACTTTAGTATGAGTATT

>KU710246 [organism=porcine epidemic diarrhea virus] [strain=HLJ/2015/1230] S1 gene RNA,partial cds
atgaagtctttaacctacttctggttgttcttaccagtactttcaacacttagcctaccacaagatgtcaccaggtgctc
agctaacactaattttaggcggttcttttcaaaattcaatgttcaggcgcctgcagttgttgtactgggcggttatctac
ctattggtgaaaaccagggtgtcaattcaacttggtactgtgctggccaacatccaactgctagtggcgttcatggtatc
tttcttagccatattagaggtggtcatggctttgagattggcatttcgcaagagccttttgaccctagtggttaccagct
ttatttacataaggctactaacggcaacactaatgctactgcgcgactgcgcatttgccagtttcccagcattaaaacat
tgggccccactgctaataatgatgttacaacaggtcgtaactgcctatttaacaaagccatcccagctcatatgagtgaa
catagtgttgtcggcataacatgggataatgatcgtgtcactgtcttttctgacaagatctattatttttattttaaaaa
tgattggtcccgtgttgcgacaaagtgttacaacagtggaggttgtgctatgcaatatgtttacgaacccacttactaca
cgcttaatgttactagtgctggtgaggatggtatttcttatcaaccctgtacagctaattgcattggttatgctgccaat
gtatttgctactgagcccaatggccacataccagaaggttttagttttaataattggtttcttttgtccaatgattccac
tttggtgcatggtaaggtggtttccaaccaaccattgttggtcaattgtcttttggccattcctaagatttatggactag
gccaattcttctcctttaataaaacgatcgatggtgtttgtaatggagctgctgtgcagcgtgcaccagaggctctgagg
tttaatattaatgacacctctgtcattcttgctgaaggctcaattgtacttcatactgctttaggaacaaatttttcttt
tgtttgcggtaattcctcaaatcctcatttagccaccttcgccatacctttgggtgctacccaagtaccctattattgtt
ttcttaaagtggatacttacaactccactgtttataaattcttggctgttttacctcccaccgtcagggaaattgtcatc
accaagtatggtgatgtttatgtcaatgggtttggctacttgcatctcggtttattggatgctgtcacaattaacttcac
tggtcatggcactgacgatgacgtttctggtttttggaccatagcatcgactaattttgttgatgcactcatcgaagttc
aaggaactgccattcagcgtattctttattgtgatgatcctgttagccaactcaagtgttctcaggttgctttcgacctt
gacgatggtttttaccctatttcttctagaaaccttctgagtcatgaacagccaacttcttttgttactttgccatcatt
taatgatcattcttttgttaacattactgtctctgcgtcttttggtggtcatagtggtgccaaccttattgcatctgaca
ctactatcaatgggtttagttctttctgtgttgacactagacaatttaccatttcactgttttataacgttacaaacagt
tatggttatgtgtctaaatcacaggacagtaattgccctttcaccttgcaatctgttaatgattacctgtcttttagtaa
attttgtgtttccaccagccttttggctagtgcctgtaccatagatctttttggttaccctgagtttggtagtggtgtta
agtttacgtccctttactttcaattcacaaagggtgagttgattactggcacgcctaaaccacttgaaggtgtcacggac
gtttcttttatgactctggatgtgtgtaccaagtatactatctatggctttaaaggtgagggtatcattacccttacaaa
ttctagctttttggcaggtgtttactacacatctgattctggacagttgttagcctttaagaatgtcactagtggtgctg
tttattctgttacgccatgttctttttcagagcaggctgcatatgttgatgatgatatagtgggtgttatttctagtttg
tctagctccacttttaacagtactagggagttgcctggtttcttctaccattctaatgatggctctaattgtacagagcc
tgtgttggtgtatagtaacataggtgtttgtaaatctggcagtattggctacgtcccatctcagtctggccaagtcaaga
ttgcacccacggttactgggaatattagtattcccaccaactttagtatgagtatt

>KU710247 [organism=porcine epidemic diarrhea virus] [strain=LN/TA/2015] S1 gene RNA,partial cds
ATGAAGTCTTTAACCTACTTCTGGTTGTTCTTACCAGTACTTTCAACACCTAGCCTACCACAAGATGTCACCAGGTGCTC
AGCTAACACTAATTTTAGGCGGTTCTTTTCAAAATTTAATGTTCAGGCGCCTGCAGTTGTTGTAGTGGGCGGTTATCTAC
CTATTGGTGAAAACCAGGGTGTCAATTCAACTTGGTACTGTGCTGGCCAACATCCAACTGCTAGTGGCGTTCATGGTATC
TTTGTTAGCCATATTAGAGGTGGTCATGGCTTTGAGATTGGCATTTCGCAAGAGCCTTTTGACCCTAGTGGTTACCAGCT
TTATTTACATAAGGCTACTAACGGTAACACTAATGCTACTGCTCGACTGCGTATTTGCCAGTTTCCTAGCATTAAAACAT
TGGGCCCCACTGCTAATAATGATGTTACAACAGGTCGTAATTGCCTATTTAACAAAGCCATCCCAGCTCATATGAGTGAA
CATAGTGTTGTCGGCATAACATGGGATAATGATCGTGTCACTGTCTTTTCTGACAAGATCTATTATTTTTATTTTAAAAA
TGCTTGGTCCCGTGTTGCGACAAAGTGTTACAACAGTGGAGGTTGTGCTATGCAATATGTTTACGAACCCACCTATTACA
TGCTTAATGTTACTAGTGCTGGTGAGGATGGTATTTCTTATCAACCCTGTACAGCTAATTGCATTGGTTATTCTGCCAAT
GTATTTGCTACTGAGCCCAATGGCCACATACCAGAAGGTTTTAGTTTTAATAATTGGTTTCTTTTGTCCAATGATTCCAC
TTTGGTGCATGGTAAGGTGGTTTCCAACCAACCATTGTTGGTCAATTGTCTTTTGGCCATTCCTAAGATTTATGGACTAG
GCCAATTTTTCTCCTTTAATCAAACGATCGATGGTGTTTGTAATGGAGCTGCTGTGCAGCGTGCACCAGAGGCTCTGAGG
TTTAATATTAATGACACCTCTGTCATTCTTGCTGAAGGCTCAATTGTACTTCATACTGCTTTAGGAACAAATCTTTCTTT
TGTTTGCAGTAATTCCTCAGATCCTCACTTAGCCACCTTCGCCATACCTCTGGGTGCTATCCAAGTACCCTATTATTGTT
TTCTTAAAGTGGATACTTACAACTCCACTGTTTATAAATTCTTGGCTGTTTTACCTCCTACCGTCAGGGAAATTGTCATC
ACCAAGTATGGTGATGTTTATGTCAATGGGTTTGGCTACTTGCATCTCGGTTTGTTGGATGCTGTCACAATTAATTTCAC
TGGTCATGGCACTGACGATGACGTTTCTGGTTTTTGGACCATAGCATCGACTAATTTTGTTGATGCACTTATCGAAGTTC
AAGGAACTGCCATTCAGCGTATTCTTTATTGTGATGATCCTGTTAGCCAACTCAAGTGTTCTCAGGTTGCTTTTGACCTT
GACGATGGTTTCTACCCTATTTCTTCTAGAAACCTTCTGAGTCATGAACAGCCAATTTCTTTTGTTACTTTGCCATCATT
TAATGATCATTCTTTTGTTAACATTACTGTCTCTGCGTCCTTTGGTGGTCATAGTGGTGCCAACCTTATTGCATCTGACA
CTACTATCAATGGGTTTAGTTCTTTCTGTGTTGACACTAGACAATTTACCATTTCACTGTTTTATAACGTTACAAACAGT
TATGGTTATGTGTCTAAATCACAGGACAGTAATTGCCCTTTCACCTTGCAATCTGTTAATGATTACCTGTCTTTTAGTAA
ATTTTGTGTTTCCACCAGCCTTTTGGCTAGTGCCTGTACCATAGATCTTTTTGGTTACCCTGAGTTTGGTAGTGTTGTTA
AGTTTACGTCCCTTTACTTTCAATTCACAAAGGGTGAGTTGATTACTGGCACGCCTAAACCACTTGAAGGTGTCACGGAC
GTTTCTTTTATGACTCTGGATGTGTGTACCAAGTATACTATCTATGGCTTTAAAGGTGAGGGTATCATTACCCTTACAAA
TTCTAGCTTTTTGGCAGGTGTTTATTATACATCTGATTCTGGACAGTTGTTAGCCTTTAAGAATGTCACTAGTGGTGCTG
TTTATTCTGTTACGCCATGTTCTTTTTCAGAGCAGGCTGCATATGTTGATGATGATATAGTGGGTGTTATTTCTAGTTTG
TCTAGCTCCACTTTTAACAGTACTAGGGAGTTGCCTGGTTTCTTCTACCATTCTAATGATGGCTCTAATTGTACAGAGCC
TGTGTTGGTGTATAGTAACATAGGTGTTTGTAAATCTGGCAGTATTGGCTACGTCCCATCTCAGTCTGGCCAAGTCAAGA
TTGCACCCACGGTTACTGGGAATATTAGTATTCCCACCAACTTTAGTATGAGTATT

>KU710248 [organism=porcine epidemic diarrhea virus] [strain=JL/2015/720] S1 gene RNA,partial cds
ATGAAGTCTTTAAATTACTTCTGGTTGTTCTTACCAGTACTTTCAACACTTAGCCTACCACAAGATGTCACCAGGTGCTC
AGCTAACACTAATTTTAGGCGGTTCTTTTCAAAATTTAATGTTCAGGCGCCTGCAGTTGTTGTACTGGGCGGTTATCTAC
CTATTGGTGAAAACCAGGGTGTCAATTCAACTTGGTACTGTGCTGGCCAACATCCAACTGCTAGTGGCGTTCATGGTATC
TTTCTTAGCCATATTAGAGGTGGTCATGGCTTTGAGATTGGCATTTCGCAAGAGCCTTTTGACCCTAGTGGTTACCAGCT
TTATTTACATAAGGCTACTAACGGTAACACTAATGCTACTGCGCGACTGCGCATTTGCCAGTTTCCCAGCATTAAAACAT
TGGGCCCCACTGCTAATAATGATGTTACAACAGGTCGTAACTGCCTATTTAACAAAGCCATCCCAGCTCATATGAGTGAA
CATAGTGTTGTCGGCATAACATGGGATAATGATCGTGTCACTGTCTTTTCTGACAAGATCTATTATTTTTATTTTAAAAA
TGATTGGTCCCGTGTTGCGACAAAGTGTTACAACAGTGGAGGTTGTGCTATGCAATATGTTTACGAACCCACTTACTATA
CGCTTAATGTTACTAGTGCTGGTGAGGATGGTATTTCTTATCAACCCTGTACAGCTAATTGCATTGGTTATGCTGCCAAT
GTATTTGCAACTGAGCCCAATGGCCACATACCAGAAGGTTTTAGTTTTAATAATTGGTTTCTTTTGTCCAATGATTCCAC
TTTGGTGCATGGTAAGGTGGTTTCCAACCAACCATTGTTGGTCAATTGTCTTTTGGCCATTCCTAAGATTTATGGACTAG
GCCAATTTTTCTCCTTTAATAAAACGATCGATGGTGTTTGTAATGGAGCTGCTGTGCAGCGTGCACCAGAGGCTCTGAGG
TTTAATATTAATGACACCTCTGTCATTCTTGCTGAAGGCTCAATTGTACTTCACACTGCTTTAGGAACAAATTTTTCTTT
TGTTTGCGGTAATTCCTCAGATCCTCATTTAGCCACCTTCGCCATACCTTTGGGTGCTACCCAAGTACCCTATTATTGTT
TTCTTAAAGTGGATACTTACAACTCCACTGTTTATAAATTCTTGGCTGTTTTACCTCCCACCGTCAGGGAAATTGTCATC
ACCAAGTATGGTGATGTTTATGTCAATGGGTTGGGCTACTTGCATCTCGGTTTATTGGATGCTGTCACAATTAACTTCAC
TGGTCATGGCACTTACGATGACGTTTCTGGTTTTTGGACCATAGCATCGACTAATTTTGTTGATGCACTCATCGAAGTTC
AAGGAACTGCCATTCAGCGTATTCTTTATTGTGATGATCCTGTTAGCCAACTCAAGTGTTCTCAGGTTGCTTTCGACCTT
GACGATGGTTTTTACCCTATTTCTTCTAGAAACCTTCTGAGTCATGAACAGCCAACTTCTTTTGTTACTTTGCCATCATT
TAATGATCATTCTTTTGTTAACATTACTGTCTCTGCGTCTTTTGGTGGTCATAGTGGTGCCAACCTCATTGCATCTGACA
CTACTATCAATGGGTTTAGTTCTTTCTGTGTTGACACTAGACAATTTACCATTTCACTGTTTTATAACGTTACAAACAGT
TATGGTTATGTGTCTAATTCACAGGACAGTAATTGCCCTTTCACCTTGCAATCTGTTAATGATTATCTGTCTTTTAGCAA
ATTTTGTGTTTCCACCAGCCTTTTGGCTAGTGCCTGTACCATAGATCTTTTTGGTTACCCTGAGTTTGGTAGTGTTGTTA
AGTTTACGTCCCTTTACTTTCAATTCACAAAGGGTGAGTTGATTACTGGCACGCCTAAACCACTTGAAGGTGTCACGGAC
GTTTCTTTTATGACTCTGGATGTGTGTACCAAGTATACTATCTATGGCTTTAAAGGTGAGGGTATCATTACCCTTACAAA
TTCTAGCTTTTTGGCAGGTGTTTATTACACATCTGATTCTGGACAGTTGTTAGCCTTTAAGAATGTCACTAGTGGTGCTG
TTTATTCTGTTACGCCATGTTCTTTTTCAGAGCAGGCTGCATATGTTGATGATGATATAGTGGGTGTTATTTCTAGTTTG
TCTAATTCCACTTTTAACAGTACTAGGGAGTTGCCTGGTTTCTTCTACCATTCTAATGATGGCTCTAATTGTACAGAGCC
TGTGTTGGTGTATAGTAACATAGGTGTTTGTAAATCTGGCAGTATTGGCTACGTCCCATCTCAGTCTGGCCAAGTCAAGA
TTGCACCCACGGTTACTGGGAATATTAGTATTCCCACCAACTTTAGTATGAGTATT

>KU710249 [organism=porcine epidemic diarrhea virus] [strain=SH/2015/921] S1 gene RNA,partial cds
ATGAAGTCTTTAACTTACTTCTGGTTGTTCTTACCAGTACTTTCAACACTTAGCCTACCACAAGATGTCACCAGGTGCTC
AGCTAACACTAATTTTAGGCGGTTCTTTTCAAAATTTAATGTTCAGGCGCCTGCAGTTGTTGTACTGGGCGGTTATCTAC
CTATTGGTGAAAACCAGGGTGTTAATTCAACTTGGTACTGTGCTGGCCAACATCCAACTGCTAGTGGCGTTCATGGTATC
TTTCTTAGCCATATTAGAGGTGGTCATGGCTTTGAGATTGGCATTTCGCAAGAGCCTTTTGACCCTAGTGGTTACCAGCT
TTATTTACATAAGGCTACTAATGGTAACACTAATGCTACTGCGCGATTGCGCATTTGCCAGTTTCCCAGCATTAAAACAT
TGGGCCCCACTGCTGATAACGATGTTACAACAGGTCGTAACTGCCTATTTAACAAAGCCATCCCAGCTCATATGAGTGAA
CATAGTGTTGTCGGCATAACATGGGATAATGATCGTGTCAGTGTCTTTTCTGACAAGATCTATCATTTTTATTTTAAAAA
TGATTGGTCCCGTGTTGCGACAAAGTGTTACAACAGTGGAGGTTGTGCTATGCAATATGTTTACGAACCCACTTACTACA
TGCTTAATGTTACTAGTGCTGGTGAGGATGGTATTTCTTATCACCCCTGTACAGCTAATTGCATTGGTTATGCTGCCAAT
GTATTTGCTACTGAGCCCAATGGCCACATACCAGAAGGTTTTAGTTTTAATAATTGGTTTCTTTTGTCCCATGATTCCAC
TTTGGTGCATGGTAAGGTGGTTTCCAACCAACCATTGTTGGTCAATTGTCTTTTGGCCATGCCTAAGATTTATGGACTAG
GACAATTTTTCTCTTTCAATCAAACGATCGATGGTGTTTGTAATGGAGCTGCTGTGCGGCGTGCACCAGAGGCTCTGAGG
TTTAATATTAATGACACCTCTGTCATTCTTGCTGAAGGCTCAATTGTACTTCACACTGCTTTAGGAACAAATCTTTCTTT
TGTTTGCAGTAATTCTTCAGATCCTCATTTAGCTACCTTCACCATACCTTTGGGTGCTACCCAAGTACCCTATTATTGTT
TTCTTAAAGTGGATACTTACAACTCCACTGTTTATAAATTTTTGGCTGTTTTACCTCCTACCGTCAGGGAAATTGTCATC
ACCAAGTATGGTGATGTTTATGTCAATGGGTTTGGATACTTGCATCTCGGTTTGTTGGATGCTGTCACAATTAATTTCAC
TGGTCATGGCACTGACGATGATGTTTCTGGTTTTTGGACCATAGCATCGACTAATTTTGTTGATGCACTCATCGAAGTTC
AAGGAACTGCCATTCAGCGTATTCTTTATTGTGATGATCCTGTTAGCCAACTCAAGTGTTCTCAGGTTGCTTTTGACCTT
GACGATGGTTTTTACCCTATTTCTTCTAGAAACCTTCTGAGTCATGAACAGCCAATTTCTTTTGTTACTCCGCCATCATT
TAATGATCATTCTTTTGTTAACATTACTGTCTCTGCTTCCTTTGGTGGTCATAGTGGTGCCAACCTTATTGCATCTGACA
CTACTATCAATGGGTTTAGTTCTTTCTGTGTTGACACTAGACAATTTACCATTTCACTGTTTTATAACGTTACAAACAGT
TATGGTTATGTGTCTAAATCACAGGACAGTAATTGCCCTTTCACCTTGCAATCTGTTAATGATTACCTGTCTTTTAGCAA
ATTTTGTGTTTCAACCAGCCTTTTGGCTAGTGCCTGTACCATAGATCTTTTTGGTTACCCTGAGTTTGGTAGTGGTGTTA
AGTTTACGTCCCTTTACTTTCAATTCACAAAGGGTGAGTTGATTACTGGCACGCCTAAACCACTTGAAGGTGTCACGGAC
GTTTCTTTTATGACTCTGGATGTGTGTACCAAGTATACTATCTATGGCTTTAAAGGTGAGGGTATCATTACCCTTACAAA
TTCTAGCTTTTTGGCAGGTGTTTATTACACATCTGATTCTGGACAGTTGTTAGCCTTTAAGAATGTCACTAGTGGTGCTG
TTTATTCTGTTACGCCATGTTCTTTTTCAGAGCAGGCTGCATATGTTGATGATGATATAGTGGGTGTTATTTCTAGTTTG
TCTAGCTCCACTTTTAACAGTACTAGGGAGTTGCCTGGTTTCTTCTACCATTCTAATGATGGCTCTAATTGTACAGAGCC
TGTGTTGGTGTATAGTAACATAGGTGTTTGTAAATCTGGCAGTATTGGCTACGTCCCATCTCAGTCTGGCCAAGTCAAGA
TTGCACCCACGGTTACTGGGAATATTAGTATTCCCACCAACTTTAGTATGAGTATT

>KU710250 [organism=porcine epidemic diarrhea virus] [strain=BJ/2015/516] S1 gene RNA,partial cds
ATGAAGTCTTTAACCTACTTCTGGTTGTTCTTACCAGTACTTTCAACACTTAGCCTACCACAAGATGTCACCAGGTGCTC
AGCTAACACTAATTTTAGGCGGTTCTTTTCAAAATTTAATGTTCAGGCGCCTGCAGTTGTTGTACTGGGCGGTTATCTAC
CTATTGGTGAAAACCAGGGTGTCAATTCAACTTGGTACTGTGCTGGCCAACATCCAACTGCTAGTGGCGTTCATGGTATC
TTTGTTAGCCATATTAGAGGTGGTCATGGCTTTGAGATTGGCATTTCGCAAGAGCCTTTTGACCCTAGTGGTTACCAGCT
TTATTTACATAAGGCTACTAACGGTAACACTAATGCTACTGCGCGACTGCGCATTTGCCAGTTTCCTAGCATTAAAACAT
TGGGCCCCACTGCTAATAATGATGTTACAACAGGTCGTAATTGCCTATTTAACAAAGCCATCCCAGCTCATATGAGTGAA
CATAGTGTTGTCGGCATAACATGGGATAATGATCGTGTCACTGTCTTTTCTGACAAGATCTATTATTTTTATTTTAAAAA
TGATTGGTCCCGTGTTGCGACAAAGTGTTACAACAGTGGAGGTTGTGCTATGCAATATGTTTACGAACCCACCTATTACA
TGCTTAATGTTACTAGTGCTGGTGAGGATGGTATTTCTTATCAACCCTGTACAGCTAATTGCATTGGTTATTCTGCCAAT
GTATTTGCTACTGAGCCCAATGGCCACATACCAGAAGGTTTTAGTTTTAATAATTGGTTTCTTTTGTCCAATGATTCCAC
TTTGGTGCATGGTAAGGTGGTTTCCAACCAACCATTGTTGGTCAATTGTCTTTTGGCCATTCCTAAGATTTATGGACTAG
GCCAATTTTTCTCCTTTAATCAAACGATCGATGGTGTTTGTAATGGAGCTGCTGTGCAGCGTGCACCAGAGGCTCTGAGG
TTTAATATTAATGACACCTCTGTCATTCTTGCTGAAGGCTCAATTGTACTTCATACTGCTTTAGGAACAAATTTTTCTTT
TGTTTGCAGTAATTCCTCAGATCCTCACTTAGCCACCTTCGCCATACCTCTGGGTGCTACCCAAGTACCCTATTATTGTT
TTCTTAAAGTGGATACTTACAACTCCACTGTTTATAAATTCTTGGCTGTTTTACCTCCTACCGTCAGGGAAATTGTCATC
ACCAAGTATGGTGATGTTTATGTCAATGGGTTTGGCTACTTGCATCTCGGTTTGTTGGATGCTGTCACAATTAATTTCAC
TGGTCATGGCACTGACGATGACGTTTCTGGTTTTTGGACCATAGCATCGACTAATTTTGTTGATGCACTTATCGAAGTTC
AAGGAACTGCCATTCAGCGTATTCTTTATTGTGATGATCCTGTTAGCCAACTCAAGTGTTCTCAGGTTGCTTTTGACCTT
GACGATGGTTTCTACCCTATTTCTTCTAGAAACCTTCTGAGTCATGAACAGCCAATTTCTTTTGTTACTTTGCCATCATT
TAATGATCATTCTTTTGTTAACATTACTGTCTCTGCGTCCTTTGGTGGTCATAGTGGTGCCAACCTTATTGCATCTGACA
CTACTATCAATGGGTTTAGTTCTTTCTGTGTTGACACTAGACAATTTACCATTTCACTGTTTTATAACGTTACAAACAGT
TATGGTTATGTGTCTAAATCACAGGACAGTAATTGCCCTTTCACCTTGCAATCTGTTAATGATTACCTGTCTTTTAGTAA
ATTTTGTGTTTCCACCAGCCTTTTGGCTAGTGCCTGTACCATAGATCTTTTTGGTTACCCTGAGTTTGGTAGTGGTGTTA
AGTTTACGTCCCTTTACTTTCAATTCACAAAGGGTGAGTTGATTACTGGCACGCCTAAACCACTTGAAGGTGTCACGGAC
GTTTCTTTTATGACTCTGGATGTGTGTACCACGTATACTATCTATGGCTTTAAAGGTGAGGGTATCATTACCCTTACAAA
TTCTAGCTTTTTGGCAGGTGTTTATTACACATCTGATTCTGGACAGTTGTTAGCCTTTAAGAATGTCACTAGTGGTGCTG
TTTATTCTGTTACGCCATGTTCTTTTTCAGAGCAGGCTGCATATGTTGATGATGATATAGTGGGTGTTATTTCTAGTTTG
TCTAGCTCCACTTTTAACAGTACTAGGGAGTTGCCTGGTTTCTTCTACCATTCTAATGATGGCTCTAATTGTACAGAGCC
TGTGTTGGTGTATAGTAACATAGGTGTTTGTAAATCTGGCAGTATTGGCTACGTCCCATCTCAGTCTGGCCAAGTCAAGA
TTGCACCCACGGTTACTGGGAATATTAGTATTCCCACCAACTTTAGTATGAGTATT

>KR351293/HLJ2015/DP1-1��unique deletion
ATGAAGTCTTTAATCTACTTCTGGTTGTTCTTACCAGTACTTTCAACACTTAGCCTACCACAAGATGTCACCAGGTGCTC
AGCTAACACTAATTTTAGGCGGTTCTTTTCAAAATTTAATGTTCAGGCGCCTGCAGTTGTTGTACTGGGCGGTTATCTAC
CTATTGGTGAAAACCAGGGTGTCAATTCAACTTGGTACTGTTATGGCCAACATCCAACTGCTAGTGGCGTTCATGGTATC
TTTCTTAGCCATATTAGAGGTGGTCATGGCTTTGAGATTGGCATTTCGCAAGAGCCTTTTGACCCTAGTGGTTACCAGCT
TTATTTACATAAGGCTACTAATGGTAACACTAATGCTACTGCGCGATTGCGCATTTGCCAGTTTCCCAGCATTAAAACAT
TGGGCCCCACTGCTAATAATGATGTTACAACAGGTCGTAACTGCTTATTTAACAAAGCCATCCCAGCTCATATGAGTGAA
CATAGTGTTGTCGGCATAACATGGGATAATGATCGTGTCACTGTCTTTTCTGACAAGATCTATCATTTTTATTTTAAAAA
TGATTGGTCCCGTGTTGCGACAAAGTGTTACAACAGTGGAGGTTGTGCTATGCAATATGTTTACGAACCCACTTACTACA
TGCTTAATGTTACTAGTGCTGGTGAGGATGGTATCTCTTACCAACCCTGTACAGCTAATTGCATTGGTTATGCTGCCAAT
GTATTTGCTACTGAGCCCAATGGCCACATACCAGAAGGTTTTAGTTTTAATAATTGGTTTCTTTTGTCCAATGATTCCAC
TTTGTTGCATGGTAAGGTGGTTTCCAACCAACCTTTGTTGGTCAATTGTCTTTTGGCCATTCCTAAGATTTATGGATTAG
GCCAATTTTTCTCATTCAATCAAACGATGGATGGCGTTTGTAATGGAGCTGCTGCGCAGCGTGCACCAGAGGCTCTGAGG
TTTAATATTAATGACACCTCTGTCATTCTTGCTGAAGGCTCAATTGTACTTCACACTGCTTTAGGAACAAATCTTTCTTT
TGTTTGCAGTAATTCTTCAAATCCTCATTTAGCTACCTTCACCATACCTCTGGGTGCTACCCAAGTACCCTATTATTGTT
TTCTTAAAGTGGATACTTTTTATAAATTTTTGACTGTTTTACCTCCTACCGTCAGGGAAATTGTCATCACCAAGTATGGT
GATGTTTATGTCAATGGGTTTGGATACTTGCATCTCGGTTTGTTGGATGCTGTCACAATTAATTTCACTGGTCATGGCAT
TGACGATGATGTTTCTGGTTTTTGGACCATAGCATCGACTAATTTTGTTGATGCACTCATCGAAGTTCAAGGAACTGCCA
TTCAGCGTATTCTTTATTGTGATGATCCTGTTAGCCAACTCAAGTGTTCTCAGGTTGCTTTTGACCTTGACGATGGTTTT
TACCCTATTTCTTCTAGAAACCTTCTGAGTCATGAACAGCCAATTTCTTTTGTTACTACGCCATCATTTAATGATCATTC
TTTTGTTAACATTACTGTCTCTGCTTCCTTTGGTGGTCATAGTGGTGCCAACCTTATTGCATCTGACACTACTATCAATG
GGTTTAGTTCTTTCTGTGTTGACACTAGACAATTTACCATTTCACTGTTTTATAACGTTACAAACAGTTATGGTTATGTG
TCTAAATCACAGGACAGTAATTGCCCTTTCACCTTGCAATCTGTTAATGATTACCTGTCTTTTAGCAAATTTTGTGTTTC
CACCAGCCTTTTGGCTAGTGCCTGTACCATAGATCTTTTTGGTTACCCTGAGTTTGGTGGTGGTGTTAAGTTTACGTCCC
TTTACTTTCAATTCACAAAGGGTGAGTTGATTACTAGCACGCCTAAACCACTTGAAGGTGTCACGGACGTTTCTTTTATG
ACTCTGGATGTGTGTACCAAGTATACTATCTATGGCTTTAAAGGTGAGGGTATCATTACCCTTACAAATTCTAGCTTTTT
GGCAGGTGTTTATTACACATCTGATTCTGGACAGTTGTTAGCCTTTAAGAATGTCACTAGTGGTGCTGTTTATTCTGTTA
CGCCATGTTCTTTTTCAGAGCAGGCTGCATATGTTGATGATGATATAGTGGGTGTTATTTCTAGTTTGTCTAACTCCACT
TTTAATAGTACTAGGGAGTTGCCTGGTTTCTTCTACCATTCTAATGATGGCTCTAATTGTACAGAGCCTGTGTTGGTGTA
TAGTAACATAGGTGTTTGTAAATCTGGCAGTATTGGCTACGTCCCATCTCAGTCTAGCCAAGTCAAGATTGCACCCATGG
TTACTGGGAATATCAGTATTCCCACCAACTTTAGTATGAGTATT
