# Supplementary material for: Molecular Characterization of the ORF3 and S1 Genes of Porcine Epidemic Diarrhea Virus Non S-INDEL Strains in Seven Regions of China, 2015
Source: PLoS One. 2016 Aug 5;11(8):e0160561. doi: 10.1371/journal.pone.0160561 (PMC4975444; doi:10.1371/journal.pone.0160561)
Supplement: S3 Fig — (XLS) [file pone.0160561.s003.xls]

## Sheet: Sheet1
		Divergence (%)	SD	Average value			P value
A	Early strains （n=4）	3.8	1.6773	3.1		AB	0.0025765
		0.6				AC	9.32e-05
		4.2				AD	8.27e-09
		3.8				AE	1.4869e-05
B	2011 (n=22)	6	1.03906	5.18182		AF	0.01209
		6.3				BC	0.0107
		4.4				BD	0.000215
		3.2				BE	0.01162
		3.2				BF	0.6833
		4.5				CD	0.418
		4.3				CE	0.912777
		4.7				CF	0.1193
		6.1				DE	0.49422
		5.6				DF	0.017
		4.3				EF	0.12593
		4.3
		6
		4.2
		6
		6
		5.9
		6.2
		6.3
		6.1
		4.3
		6.1
C	2012 (n=19)	6.1	0.6682	5.92632
		6.1
		3.2
		6
		6.1
		6
		6.1
		6
		6.2
		5.8
		6.1
		6.1
		6.1
		6
		6.2
		6.1
		6
		6.1
		6.3
D	2013 (n=29)	6.3	0.510095	6.06552
		6.2
		6.1
		6.5
		6.1
		6.5
		6.2
		6.1
		6
		5.9
		6
		6.5
		6.4
		6.1
		4.5
		4.2
		6.4
		6.1
		6.2
		6.3
		6
		5.9
		6.1
		5.9
		6.4
		6.4
		6.2
		6.1
		6.3
E	2014 (n=16)	6.2	0.586515	5.95
		6.2
		6
		6.3
		6.1
		6.4
		6
		6
		5.9
		6.3
		6.3
		4.7
		6.2
		6.1
		4.3
		6.2
F	2015 (n=19)	6.2	1.44926	5.34211
		0.4
		6.3
		6.2
		4.8
		6
		6
		4.5
		6.1
		6.5
		6.4
		4.3
		4.4
		6
		4.6
		6.2
		4.3
		6.1
		6.2
