# Supplementary material for: Molecular Characterization of the ORF3 and S1 Genes of Porcine Epidemic Diarrhea Virus Non S-INDEL Strains in Seven Regions of China, 2015
Source: PLoS One. 2016 Aug 5;11(8):e0160561. doi: 10.1371/journal.pone.0160561 (PMC4975444; doi:10.1371/journal.pone.0160561)
Supplement: S1 Table — (XLS) [file pone.0160561.s004.xls]

## Sheet: 12345
			Breakpoint Positions
		In Alignment		In Recombinant Sequence		Relative to KU710228							Detection Methods
Recombination Event Number	Number In .RDP File	Begin	End	Begin	End	Begin	End	Recombinant Sequence(s)	Minor Parental Sequence(s)	Major Parental Sequence(s)	RDP	GENECONV	Bootscan	Maxchi	Chimaera	SiSscan	PhylPro	LARD	3Seq
1	1	1046	2381	1039	2374	1039	2374	KU710237	KU710249	KU710230	NS	NS	NS	0.000369	0.000165	0.000135	NS	NS	4.07e-06
1								KU710234	KU710228	KU710239
1								KU710232	KU710245	KU710244
1								KU710229	KU710242	KU710243
1									KU710238	KU710247
2	2	356	983	355	976	355	976	KU710249	KU710244	KU710223	NS	NS	NS	0.000136	0.00104	NS	NS	NS	0.00225
2								KU710228	KU710230
2								KU710245[T]
2								KU710235
2								KU710242
2								KU710238
3	3	316	2363	315	2356	315	2356	KU710244	KU710230	KU710227	NS	NS	NS	NS	NS	3.91e-11	NS	NS	0.00203
4	4	2343	1214	2336	1207	2336	1207	KU710225	KU710230	KU710236	NS	NS	NS	0.0308	0.00322	5.33e-07	NS	NS	NS
4								KU710231[T]		KU710240
4								KU710227[T]		KU710226
5	6	1754	596	1747	589	1747	589	KU710223	KU710248	KU710240	NS	NS	NS	0.0121	NS	0.000463	NS	NS	NS
5										KU710224
6	8	712	1778	705	1759	705	1771	KR351293	KU710240	KU710248	NS	NS	NS	0.0457	NS	1.6e-05	NS	NS	NS
7	9	46	824	46	808	46	817	EF185992	JN547228	Unknown (KU710247)	NS	0.000619	NS	8.65e-07	0.025	1.22e-25	NS	NS	NS
7										Unknown(KU710236)
7										Unknown(KU710240)
7										Unknown(KU710226)
7										Unknown(KU710224)
7										Unknown(KU710230)
7										Unknown(KU710239)
7										Unknown(KU710250)
7										Unknown(KU710248)
7										Unknown(KU710233)
7										Unknown(KU710246)
7										Unknown(KU710241)
8	10	62	684	62	665	62	677	KC210146	JN547228	Unknown (KU710233)	NS	NS	NS	2.49e-05	0.00483	1.48e-22	NS	NS	NS
8										Unknown(KU710228)
8										Unknown(KU710245)
8										Unknown(KU710235)
8										Unknown(KU710238)
8										Unknown(KU710249)
8										Unknown(KU710236)
8										Unknown(KU710240)
8										Unknown(KU710226)
8										Unknown(KU710224)
8										Unknown(KU710230)
8										Unknown(KU710239)
8										Unknown(KU710247)
8										Unknown(KU710250)
8										Unknown(KU710248)
8										Unknown(KU710246)
8										Unknown(KU710241)
9	11	23	638	23	631	23	631	KU710230	KU710248	Unknown (JN547228)	NS	NS	NS	0.000559	NS	5.13e-31	NS	NS	NS
9								KU710228[T]	KU710228
9								KU710236	KU710236
9								KU710240[T]	KU710226
9								KU710226
9								KU710224[T]
9								KU710237[P]
9								KU710232[P]
9								KU710239
9								KU710247
9								KU710250[T]
9								KU710233
9								KU710246[T]
9								KU710241
* = The actual breakpoint position is undetermined (it was most likely overprinted by a subsequent
recombination event).
Minor Parent = Parent contributing the smaller fraction of sequence.
Major Parent = Parent contributing the larger fraction of sequence.
Unknown = Only one parent and a recombinant need be in the alignment for a recombination event to be detectable.
The sequence listed as unknown was used to infer the existance of a missing parental sequence.
NS = No significant P-value was recorded for this recombination event using this method.
