# Supplementary material for: Molecular Characterization of the ORF3 and S1 Genes of Porcine Epidemic Diarrhea Virus Non S-INDEL Strains in Seven Regions of China, 2015
Source: PLoS One. 2016 Aug 5;11(8):e0160561. doi: 10.1371/journal.pone.0160561 (PMC4975444; doi:10.1371/journal.pone.0160561)
Supplement: S2 Table — (XLS) [file pone.0160561.s005.xls]

## Sheet: Sheet1
Farm no.	Strain name	City/Province/Region*	Geographic coordinates of the collected samples ( Farm/City/Province)
1	HLJ2015/DP1-1	Zhaodong/Heilongjiang/NECA	46°02′ N 125°57′ E
2	SD/QD/2015	Qingdao/Shandong/ECA	36°04′ N 120°22′ E
3	BJ/2015/111	Beijing/NCA	39°55′ N 116°24′ E
4	LN/SY/2015	Shenyang/Liaoning/NECA	41°48′ N 123°25′ E
5	HeB/CC/2015	Chicheng/Hebei/NCA	40°54′ N 115°49′ E
6	GD/MM/2015	Maoming/Guangdong/SCA	21°39′ N 110°55′ E
7	HLJ/QQHR/2015	Qiqihar/Heilongjiang/NECA	47°21′ N 123°54′ E
8	SC/CD/2015	Chengdu/Sichuan/SWCA	30°34′ N 104°03′ E
9	SH/SG/2015	Shanghai/ECA	31°15′ N 121°28′ E
10	HeB/2015/516	Xinglong/Hebei/NCA	40°24′ N 117°29′ E
11	HeN/MY/2015	Nanyang/Henan/CCA	32°59′ N 112°31′ E
12	SH/2015/122	Shanghai/ECA	31°15′ N 121°28′ E
13	HLJ/2015/116	Daqing/Heilongjiang/NECA	46°35′ N 125°05′ E
14	TJ/2015/525	Tianjin/NCA	39°04′ N 117°11′ E
15	SD/LC/2015	Liaocheng/Shandong/ECA	36°27′ N 115°59′ E
16	HLJ/2015/1228	Hegang/Heilongjiang/NECA	47°21′ N 130°17′ E
17	SD/2015/415	Liaocheng/Shandong/ECA	36°27′ N 115°58′ E
18	SD/YT/2015	Yantai/Shandong/ECA	37°27′ N 121°26′ E
19	HuB/YC/2015	Yichang/Hubei/CCA	30°41′ N 111°16′ E
20	LN/DL/2015	Dalian/Liaoning/NECA	38°54′ N 121°36′ E
21	AH/HF/2015	Hefei/Anhui/ECA	31°49′ N 117°13′ E
22	JX/2015/1221	—/Jiangxi/ECA	28°41′ N 115°54′ E
23	HuN/2015/1210	—/Hunan/CCA	28°08′ N 112°59′ E
24	HLJ/852/2015	Baoqing/Heilongjiang/NECA	46°19′ N 132°11′ E
25	HeB/HS/2015	Hengshui/Hebei/NCA	37°44′ N 115°40′ E
26	SX/LL/2015	Lvliang/Shanxi/NCA	37°31′ N 111°08′ E
27	HLJ/2015/1231	Luobei/Heilongjiang/NECA	47°34′ N 130°49′ E
28	ShX/YA/2015	Yanan/ShanXi/NWCA	36°35′ N 109°29′ E
29	JX/2015/1224	—/Jiangxi/ECA	28°41′ N 115°54′ E
30	HeB/TS/2015	Tangshan/Hebei/NCA	39°38′ N 118°10′ E
31	SX/2015/121	—/Shanxi/NCA	37°53′ N 112°33′ E
32	HeB/2015/121	Hengshui/Hebei/NCA	37°44′ N 115°40′ E
33	FJ/FZ/2015	Fuzhou/Fujian/SCA	26°04′ N 119°17′ E
34	AH/XZ/2015	Xuzhou/Anhui/ECA	34°12′ N 117°17′ E
35	HLJ/GQ/2015	Hegang/Heilongjiang/NECA	47°21′ N 130°17′ E
36	SH/2015/124	Shanghai/ECA	31°15′ N 121°28′ E
37	HLJ/2015/1230	Luobei/Heilongjiang/NECA	47°34′ N 130°49′ E
38	LN/TA/2015	Taian/Liaoning/NECA	41°24′ N 119°38′ E
39	JL/2015/720	Jilin/Jilin/NECA	43°50′ N 126°32′ E
40	SH/2015/921	Shanghai/ECA	31°15′ N 121°28′ E
41	BJ/2015/516	Beijing/NCA	39°55′ N 116°24′ E
*Note. NECA=Northeast China, ECA=East China, NCA=North China, SCA=South China, SWCA=Southwest China, CCA=Central China, and NWCA= Northwest China.
